# Supplementary material for: Nitrite accumulation and anammox bacterial niche partitioning in Arctic Mid-Ocean Ridge sediments
Source: ISME Commun. 2023 Mar 29;3:26. doi: 10.1038/s43705-023-00230-y (PMC10060263; doi:10.1038/s43705-023-00230-y)
Supplement: Supplementary file 2 — Dataset S1 [file 43705_2023_230_MOESM2_ESM.xlsx]

## Sheet: Sheet1
Depth	Nitrate	Nitrite	NH4	PO4	DIC	pH	Alkalinity	Mn	Iron(II)	Sulfate	Mg	Si	Cu	Ferrous	Depth_O2	Oxygen	Depth_CN	Organic_carbon	Organic_Nitrogen	C_N_ratio	Porosity
3	0.03132	0	0	0.00476	2.751	7.762	3.16	0	0	29.2788	53.6717	0.268516	0.000302849	0	1.5	0.015	9	0.36458	0.10936	3.33377	0.53622
15	0.02794	0	0	0.00488	2.944	7.669	3.29	0.00637115	0	29.2667	52.0183	0.261525	0.000299457	0	5	0.00115	20	0.326029	0.0943054	3.45716	0.715664
35	0.02026	0	0	0.00526	3.38	7.675	3.449	0.0330597	0	29.2333	51.7322	0.232908	0.000204316	0	10	0.00085	27	0.20079	0.0714705	2.80941	0.505383
55	0.0153	0	0	0.0054	3.669	7.725	3.85	0.0578937	0	29.1844	53.9952	0.212804	0.000208788	0	23	0	30	0.321537	0.0922065	3.48714	0.60128
69	0.011772	0.001488	0	0.00539	3.852	7.668	4.043	0.0749462	0	29.178	52.7813	0.201696	0.000239215	0			40	0.548692	0.0949973	5.77587	0.650093
80	0.008273	0.002607	0	0.00509	4.097	7.76	4.561	0.0918632	0	29.2864	53.0845	0.19037	0.000213218	0			50	0.282916	0.0950411	2.97678	0.6708
92	0.006187	0.003113	0	0.00513	4.231	7.812	4.722	0.109351	0	29.1988	53.4692	0.190654	0.000295308	0			75	0.210966	0.0857114	2.46135	0.631967
105	0.004761	0.003309	0	0.00496	4.325	7.693	4.915	0.130337	0	29.024	54.5428	0.192194	0.000262241	0			100	0.210516	0.0853915	2.4653	0.608507
123	0.001652	0.003188	0	0.00449	4.641	7.809	5.314	0.147087	0	29.1807	52.6211	0.200921	0.000222706	0			115	0.224989	0.096141	2.34019	0.561213
136	0.000837	0.002743	0	0.00431	4.734	7.746	5.557	0.153247	0	29.2875	52.9226	0.200674	0.000250247	0			130	0.267208	0.0813471	3.28479	0.684075
152	0.000249	0.002141	0	0.00417	4.775	7.789	5.514	0.165493	0	29.3667	52.9947	0.213259	0.000205745	0			190	0.237239	0.0951442	2.49347	0.58858
167	0	0.00107	0	0.00406	4.815	7.711	5.873	0.176904	0	29.5427	54.0907	0.224786	0.00019728	0			220	0.224934	0.0901782	2.49433	0.572117
183	0	0	0	0.00399	4.844	7.664	6.074	0.179067	0	29.5749	52.6708	0.226716	0.00022806	0			230	0.270337	0.0810569	3.33515	0.51085
196	0	0	0	0.00398	4.843	7.742	6.469	0.184814	0	29.5094	53.8686	0.236867	0.000235604	0
213	0	0	0.00245	0.00394	4.839	7.626	6.2	0.188844	0	29.5344	54.4906	0.242429	0.000200137	0
224	0	0	0.00277	0.00393	4.832	7.761	6.298	0.190196	0	29.384	54.0556	0.247374	0.000203814	0
237	0	0	0.00298	0.00396	4.826	7.79	6.484	0.1915	0	28.8688	54.2858	0.255825	0.000208381	0
