# Supplementary material for: Nitrite accumulation and anammox bacterial niche partitioning in Arctic Mid-Ocean Ridge sediments
Source: ISME Commun. 2023 Mar 29;3:26. doi: 10.1038/s43705-023-00230-y (PMC10060263; doi:10.1038/s43705-023-00230-y)
Supplement: Supplementary file 3 — Dataset S2 [file 43705_2023_230_MOESM3_ESM.xlsx]

## Sheet: Site_7
Depth	Nitrate	Nitrite
0.5	20.5	0.95
2.5	10	1.87
5.5	4.5	1.05
8.5	1.1	0.62
11.5	0.9	0.16
14.5	0.5	0.13
20.5	1.3	0.09
26.5	0.12	0.08
29.5	0.55	0.1
38.5	0.19	0.11

## Sheet: Site_12
Depth	Nitrate	Nitrite	Ammonium
1.5	36.2	0.62	6.5
4.5	10.8	6.15	6.1
7.5	6.4	3.92	6.7
10.5	5	2.67	3.7
13.5	2.9	1.3	7
16.5	1.5	0.42	0.7
19.5	1.3	0.28	2.8
22.5	1.2	0.23
25.5	0.2	0.24	5.2
28.5	0.1	0.1	7.5
31.5	0.1	0.06	7.8
34.5	0.2	0.09

## Sheet: Site_13
Depth	Nitrate	Nitrite	Ammonium
1	41.2	0.63	18.4
3.5	7.5	8.26	3.7
6.5	2.1	4.97	3.5
9.5	1.1	1.91	1.6
12.5	0.13	0.76	1.7
15.5	0.1	0.04	1.8
18.5	0.1	0.12	5
21.5	0.1	0.19	5.2
24.5	0.1	0.07	8
27.5	0.1	0.11	8.6
30.5	0.1	0.09	9.4
33.5	0.1	0.08	10.2
36.5	0.1	0.08	9.5

## Sheet: DOS1
Depth	Nitrate	Nitrite	Ammonium
0.5	30.2	0.23	8.2
1.5	31.1	0.41	8.1
2.5	22.5	1.32	7.6
3.5	9.36	1.99	3.7
4.5	4	0.47	8
5.5	1.24	0.44	18.6
7.75	0.68	0.17	37.6
10.575	1.09	0	58.8
14.775	0.8	0.17	87.7
17.75			121
20.575	0.95	0	135
23.25	0.1	0	157

## Sheet: ADS
Depth	Nitrate	Nitrite	Ammonium
0.5	20.6	0.02	5.7
1.5	27.7	1.17	23.4
2.5	19	0.94	10.3
3.5	18.6	0.15	4.1
4.5	14.9	0.02	1.9
5.5	12.5	0.02	1.8
7.5	5.71	2.27	3
8.75	3.66	1.22	4.4
15	0.54	0.3	20.5
21	0.86	0.28	32.5
30	0.96	0.35	48.6
40	0.4	0.4	60.2

## Sheet: DOS2
Depth	Nitrate	Nitrite	Ammonium
0.5	24.4	0.57	2.6
1.5	23.9	0.46	2.6
2.5	22.8	0.46	3.9
4.5	15.3	0.69	5
7.25	4.69	1	2
10.25	2.28	0.23	5.3
14		0.52	14.5
18	1.45	0.34	21.5
25	3.43	0	37.4
31		0.17	46
37	1.31	0	57.8
42	0.55	0.03	67.2

## Sheet: Dakar_Stn2
Depth	Nitrate	Nitrite
0.215054	17.9688	3.4359
1.07527	30.2083	4.35897
1.72043	34.8958	3.94872
2.7957	32.2917	1.94872
4.08602	25.5208	2.41026
4.94624	17.1875	4.46154
5.5914	10.9375	5.64103
6.45161	7.29167	3.07692
7.31183	2.86458	3.4359
8.3871	2.34375	2.46154
9.67742	2.34375	1.69231
10.7527	2.34375	0.871795
12.9032	1.82292	0.769231
15.0538	1.82292	0.410256
16.9892	1.04167	0.410256
18.7097	1.04167	0.461538
23.4409	0.78125	0.461538
29.4624	0.78125	0.410256
35.2688	0.520833	0.564103

## Sheet: AT1
Depth	Nitrate	Nitrite	Ammonium
0	35.7	0	0
0.25	33.9	0.92	30.2
0.75	28.1	0.71	7
1.5	14	1.87	24
2.5	6.1	0.53	6.8
3.5	2.6	0.6	69.3
5	5.3	0	36
7	1.6	0	79.3
9	2.4	0	86.1
12.5	1.1	0	126.1
17.5	1.1	0	146.6

## Sheet: AT1-GeoB22901-2
Depth	Nitrate	Nitrite	Ammonium
0	39.7	0	0
0.25	35.9	0	13.8
0.75	28.4	0.42	11.1
1.5	31.4	1.13	19.7
2.5	13.1	1.38	11.8
3.5	6.4	0.46	25
5	1.8	0	25.7
7	0.8	0	70.6
9	0.8	0.25	61
12.5	0.8	0	144.4
17.5	0.6	0	158.9

## Sheet: AT2
Depth	Nitrate	Nitrite	Ammonium
0	24.1	0	0
0.5	26.2	0.8	4.4
1.5	25.4	0.59	5.9
2.5	25.3	0.21	8.8
3.5	22.3	0.1	0
5	14	0.24	3.7
7	6.6	0.94	6.4
9	1.5	0.45	9
12.5	0.7	0.1	40.3
17.5	0.5	0.38	48.8
22.5	0.6	0.17	86.5
26.25	0	0.35	82.1

[truncated: 22 more sheets: AT3, AT4, AT5, AT6, AT7, AT10, KT5, BB_Stn_I, MANOP_M, JC, IO1-1, IO1-2, Challenger_Deep_AB11, GS16_GC04, GS14_GC04, WS1, WS2, WS3, WS4, WS5 …]
