# Supplementary material for: Nitrite accumulation and anammox bacterial niche partitioning in Arctic Mid-Ocean Ridge sediments
Source: ISME Commun. 2023 Mar 29;3:26. doi: 10.1038/s43705-023-00230-y (PMC10060263; doi:10.1038/s43705-023-00230-y)
Supplement: Supplementary file 4 — Dataset S3 [file 43705_2023_230_MOESM4_ESM.xlsx]

## Sheet: anammox-PAN-enriched-functions-
COG20_FUNCTION	enrichment_score	unadjusted_p_value	adjusted_q_value	associated_groups	accession	gene_clusters_ids	p_sediment	p_other	N_sediment	N_other
Na+-translocating ferredoxin:NAD+ oxidoreductase RNF, RnfA subunit (RnfA)	2	0.157299	0.386871	sediment	COG4657	GC_00003811	1	0	1	1
Uncharacterized Ca-binding beta-propeller protein YjiK (YjiK) (PDB:3QQZ)	2	0.157299	0.386871	sediment	COG3204	GC_00000970, GC_00003322	1	0	1	1
Signal transduction histidine kinase (BaeS) (PDB:1JOY)!!!HAMP domain (HAMP)	2	0.157299	0.386871	sediment	COG0642!!!COG2770	GC_00001778	1	0	1	1
Phage terminase large subunit!!!Uncharacterized conserved protein (PUBMED:23071111)	2	0.157299	0.386871	sediment	COG5362!!!COG5410	GC_00000932	1	0	1	1
Histidinol phosphatase or related hydrolase of the PHP family (HIS2) (PDB:1M65)!!!DNA polymerase/3'-5' exonuclease PolX (PolX) (PDB:1BPB)	2	0.157299	0.386871	sediment	COG1387!!!COG1796	GC_00001165, GC_00003543, GC_00003633	1	0	1	1
ABC-type dipeptide/oligopeptide/nickel transport system, permease component (DppB)	2	0.157299	0.386871	sediment	COG0601	GC_00002759	1	0	1	1
Epoxyqueuosine reductase QueG (queuosine biosynthesis) (QueG) (PDB:5D08) (PUBMED:2150253)	2	0.157299	0.386871	sediment	COG1600	GC_00001452	1	0	1	1
Endonuclease, HJR/Mrr/RecB family	2	0.157299	0.386871	sediment	COG1787	GC_00001135	1	0	1	1
Chitodextrinase (PDB:1WVU)	2	0.157299	0.386871	sediment	COG3979	GC_00003375	1	0	1	1
Mn2+ or Fe2+ transporter, NRAMP family (MntH) (PDB:5KTE)	2	0.157299	0.386871	sediment	COG1914	GC_00003532	1	0	1	1
Na+-translocating ferredoxin:NAD+ oxidoreductase RNF, RnfG subunit (RnfG)	2	0.157299	0.386871	sediment	COG4659	GC_00001661	1	0	1	1
Pyruvate:ferredoxin oxidoreductase or related 2-oxoacid:ferredoxin oxidoreductase, delta subunit (PorD) (PDB:5C4I)!!!Na+-translocating ferredoxin:NAD+ oxidoreductase RNF, RnfB subunit (RnfB) (PUBMED:24045950)	2	0.157299	0.386871	sediment	COG1144!!!COG2878	GC_00001278	1	0	1	1
Uncharacterized conserved protein, contains restriction enzyme R protein N terminal (HSDR_N) domain	2	0.157299	0.386871	sediment	COG4748	GC_00000104	1	0	1	1
Uncharacterized conserved protein (PDB:2P3Y)	2	0.157299	0.386871	sediment	COG5361	GC_00002489	1	0	1	1
5-methylthioribulose/5-deoxyribulose/Fuculose 1-phosphate aldolase (methionine salvage, sugar degradation) (AraD) (PDB:1FUA) (PUBMED:31950558)	2	0.157299	0.386871	sediment	COG0235	GC_00003886	1	0	1	1
Serine protease, subtilisin family (AprE) (PDB:1SCJ)	2	0.157299	0.386871	sediment	COG1404	GC_00002937	1	0	1	1
Superfamily I DNA and/or RNA helicase (DNA2) (PDB:2GJK)!!!Very-short-patch-repair endonuclease (YcjD) (PDB:3HRL)	2	0.157299	0.386871	sediment	COG1112!!!COG2852	GC_00002047	1	0	1	1
Activator of 2-hydroxyglutaryl-CoA dehydratase (HSP70-class ATPase domain) (YjiL) (PDB:1HUX)	2	0.157299	0.386871	sediment	COG1924	GC_00001431	1	0	1	1
UTP-glucose-1-phosphate uridylyltransferase (GalU) (PDB:2E3D)	2	0.157299	0.386871	sediment	COG1210	GC_00003271	1	0	1	1
Rad3-related DNA helicase DinG (DinG) (PDB:5H8W)	2	0.157299	0.386871	sediment	COG1199	GC_00002176	1	0	1	1
Type II secretory pathway component GspD/PulD (secretin) (PulD) (PDB:5TCQ)	2	0.157299	0.386871	sediment	COG1450	GC_00000925, GC_00001164	1	0	1	1
DNA repair exonuclease SbcCD ATPase subunit (SbcC) (PDB:3QKR)	2	0.157299	0.386871	sediment	COG0419	GC_00001904	1	0	1	1
Phage tail tape-measure protein, controls tail length (HI1514)!!!Phage-related minor tail protein	2	0.157299	0.386871	sediment	COG3941!!!COG5281	GC_00001217	1	0	1	1
Penicillin V acylase or related amidase, Ntn superfamily (YxeI) (PDB:2BJF)	2	0.157299	0.386871	sediment	COG3049	GC_00001464, GC_00002962	1	0	1	1
Gamma-glutamyl-gamma-aminobutyrate hydrolase PuuD (putrescine degradation), contains GATase1-like domain (PuuD) (PDB:1L9X)	2	0.157299	0.386871	sediment	COG2071	GC_00003505	1	0	1	1
Cu/Ag efflux pump CusA (CusA) (PDB:3K07)	2	0.157299	0.386871	sediment	COG3696	GC_00003765	1	0	1	1
ABC-type oligopeptide transport system, periplasmic component (OppA) (PDB:1B05)	2	0.157299	0.386871	sediment	COG4166	GC_00003309	1	0	1	1
CheY-like REC (receiver) domain, includes chemotaxis protein CheY and sporulation regulator Spo0F (CheY) (PDB:6QRJ)!!!GGDEF domain, diguanylate cyclase (c-di-GMP synthetase) or its enzymatically inactive variants (GGDEF) (PDB:6D9M)!!!EAL domain, c-di-GMP-specific phosphodiesterase class I (or its enzymatically inactive variant) (EAL) (PDB:2BAS)!!!PAS domain (PAS) (PDB:2MWG)	2	0.157299	0.386871	sediment	COG0784!!!COG2199!!!COG2200!!!COG2202	GC_00003636	1	0	1	1
PAS domain (PAS) (PDB:2MWG)!!!Response regulator c-di-GMP phosphodiesterase, RpfG family, contains REC and HD-GYP domains (RpfG)	2	0.157299	0.386871	sediment	COG2202!!!COG3437	GC_00000403, GC_00001456	1	0	1	1
Phage-related protein, tail protein J	2	0.157299	0.386871	sediment	COG4733	GC_00002999	1	0	1	1
Trehalose-6-phosphate synthase, GT20 family (OtsA) (PDB:1UQT) (PUBMED:28830929)	2	0.157299	0.386871	sediment	COG0380	GC_00003348	1	0	1	1
Outer membrane protein chaperone/metalloprotease BepA/YfgC, contains M48 and TPR domains (BepA) (PDB:6AIT) (PUBMED:24003122)	2	0.157299	0.386871	sediment	COG4783	GC_00001907, GC_00002165	1	0	1	1
Phage-related minor tail protein	2	0.157299	0.386871	sediment	COG5281	GC_00002472	1	0	1	1
NADH:ubiquinone oxidoreductase subunit 1 (chain H) (NuoH) (PDB:6HUM)	2	0.157299	0.386871	sediment	COG1005	GC_00001913	1	0	1	1
Triacylglycerol esterase/lipase EstA, alpha/beta hydrolase fold (EstA) (PDB:1I6W)	2	0.157299	0.386871	sediment	COG1075	GC_00000861	1	0	1	1
DNAse/DNA nickase specific for phosphorothioated or glycosylated phage DNA, GmrSD/DndB/SspE family, contains DUF262 and HNH nuclease domains (GmrSD) (PDB:6JIV) (PUBMED:17188297;32251370)	2	0.157299	0.386871	sediment	COG1479	GC_00003679	1	0	1	1
Fe-S cluster-containing oxidoreductase, includes glycolate oxidase subunit GlcF (GlpC)!!!Nitrate reductase gamma subunit (NarI) (PDB:1Y5L)	2	0.157299	0.386871	sediment	COG0247!!!COG2181	GC_00001420	1	0	1	1
Deoxycytidylate deaminase (ComEB) (PDB:2HVV) (PUBMED:25746996;31954084)	2	0.157299	0.386871	sediment	COG2131	GC_00001917	1	0	1	1
Superfamily I DNA and/or RNA helicase (DNA2) (PDB:2GJK)!!!GTPase of the G3E family (not a periplasmic protein kinase) (ArgK) (PDB:2QM7) (PUBMED:18950999)!!!Very-short-patch-repair endonuclease (YcjD) (PDB:3HRL)	2	0.157299	0.386871	sediment	COG1112!!!COG1703!!!COG2852	GC_00002902	1	0	1	1
Methyl-accepting chemotaxis protein (MCP) (Tar) (PDB:1QU7)!!!PAS domain (PAS) (PDB:2MWG)!!!Signal transduction histidine kinase regulating C4-dicarboxylate transport system (PDB:4GCZ)	2	0.157299	0.386871	sediment	COG0840!!!COG2202!!!COG4191	GC_00003277	1	0	1	1
Lactate dehydrogenase or related 2-hydroxyacid dehydrogenase (LdhA) (PDB:1DXY)	2	0.157299	0.386871	sediment	COG1052	GC_00002908	1	0	1	1
ABC-type dipeptide/oligopeptide/nickel transport system, permease component (DppC)	2	0.157299	0.386871	sediment	COG1173	GC_00002367	1	0	1	1
Uncharacterized conserved protein YecA, UPF0149 family, contains C-terminal Zn-binding SEC-C motif (YecA)	2	0.157299	0.386871	sediment	COG3318	GC_00003555	1	0	1	1
ABC-type glycerol-3-phosphate transport system, periplasmic component (UgpB) (PDB:2Z8D)	2	0.157299	0.386871	sediment	COG1653	GC_00002510	1	0	1	1
DNA mismatch repair protein MutH (MutH) (PDB:1AZO)	2	0.157299	0.386871	sediment	COG3066	GC_00003418	1	0	1	1
Predicted amidohydrolase YtcJ (YtcJ) (PDB:3ICJ)	2	0.157299	0.386871	sediment	COG1574	GC_00002284	1	0	1	1
ABC-type Fe3+/spermidine/putrescine transport systems, ATPase component (PotA) (PDB:1Z47)	2	0.157299	0.386871	sediment	COG3842	GC_00002242	1	0	1	1
Sirohydrochlorin ferrochelatase (SirB) (PDB:1TJN)	2	0.157299	0.386871	sediment	COG2138	GC_00001523, GC_00002574	1	0	1	1
GGDEF domain, diguanylate cyclase (c-di-GMP synthetase) or its enzymatically inactive variants (GGDEF) (PDB:6D9M)!!!GAF domain (GAF)	2	0.157299	0.386871	sediment	COG2199!!!COG2203	GC_00002948	1	0	1	1
NADPH-dependent glutamate synthase beta chain or related oxidoreductase (GltD) (PDB:1H7X)!!!Heterodisulfide reductase, subunit A (polyferredoxin) (HdrA) (PDB:5ODC)	2	0.157299	0.386871	sediment	COG0493!!!COG1148	GC_00003465	1	0	1	1
DNA modification methylase (YhdJ) (PDB:1BOO)	2	0.157299	0.386871	sediment	COG0863	GC_00003467	1	0	1	1
Uncharacterized membrane protein (PUBMED:15623504)	2	0.157299	0.386871	sediment	COG2324	GC_00003763	1	0	1	1
Ribosome biogenesis GTPase RsgA (RsgA) (PDB:1T9H)	2	0.157299	0.386871	sediment	COG1162	GC_00002590	1	0	1	1
Phosphate uptake regulator PhoU (PhoU) (PDB:1T8B)!!!Phosphate transport regulator YkaA, distantly related to PhoU, UPF0111/DUF47 family (YkaA) (PDB:2IIU)	2	0.157299	0.386871	sediment	COG0704!!!COG1392	GC_00003244	1	0	1	1
HEPN domain protein, predicted toxin of MNT-HEPN system (HEPN) (PDB:1O3U) (PUBMED:26112399)	2	0.157299	0.386871	sediment	COG2250	GC_00003429	1	0	1	1
D-aminoacyl-tRNA deacylase (Dtd) (PDB:1J7G) (PUBMED:10918062;16902403;24302572)	2	0.157299	0.386871	sediment	COG1490	GC_00002220	1	0	1	1
Alkaline phosphatase (PhoA) (PDB:1AJA)	2	0.157299	0.386871	sediment	COG1785	GC_00003236	1	0	1	1
Membrane-anchored protein YidD, putatitve component of membrane protein insertase Oxa1/YidC/SpoIIIJ (YidD)	2	0.157299	0.386871	sediment	COG0759	GC_00002449	1	0	1	1
ABC-type molybdate transport system, periplasmic Mo-binding protein ModA (ModA) (PDB:1AMF)	2	0.157299	0.386871	sediment	COG0725	GC_00002586	1	0	1	1
Thioredoxin reductase (TrxB) (PDB:3FBS)!!!2,4-dienoyl-CoA reductase or related NADH-dependent reductase, Old Yellow Enzyme (OYE) family (FadH) (PDB:1BWK)	2	0.157299	0.386871	sediment	COG0492!!!COG1902	GC_00002360	1	0	1	1
PII-like signaling protein (PDB:1O51)	2	0.157299	0.386871	sediment	COG1993	GC_00002195	1	0	1	1
TPP-dependent 2-oxoacid decarboxylase, includes indolepyruvate decarboxylase (PDC1) (PDB:1PYD)	2	0.157299	0.386871	sediment	COG3961	GC_00002655, GC_00003754	1	0	1	1
Thiol-disulfide isomerase or thioredoxin (TrxA) (PDB:1XFL)!!!DNA-binding beta-propeller fold protein YncE (YncE) (PDB:3VGZ) (PUBMED:22120742;28628661)	2	0.157299	0.386871	sediment	COG0526!!!COG3391	GC_00002659	1	0	1	1
Formate hydrogenlyase subunit 6/NADH:ubiquinone oxidoreductase 23 kD subunit (chain I) (NuoI) (PDB:1B0P)!!!NADH:ubiquinone oxidoreductase, NADH-binding 51 kD subunit (chain F) (NuoF) (PDB:2FUG)!!!2Fe-2S ferredoxin (PDB:1M2D) (PUBMED:24421039)	2	0.157299	0.386871	sediment	COG1143!!!COG1894!!!COG3411	GC_00000419	1	0	1	1
Hydrogenase maturation factor HybG, HypC/HupF family (HypC) (PDB:2OT2)	2	0.157299	0.386871	sediment	COG0298	GC_00003716	1	0	1	1
ABC-type amino acid transport/signal transduction system, periplasmic component/domain (HisJ) (PDB:1GGG)	2	0.157299	0.386871	sediment	COG0834	GC_00002931	1	0	1	1
Type II secretory pathway ATPase component GspA/ExeA/MshM (ExeA) (PUBMED:21378198)!!!Peptidoglycan-binding (PGRP) domain of peptidoglycan hydrolases (PGRP) (PDB:4FET)	2	0.157299	0.386871	sediment	COG3267!!!COG3409	GC_00002293	1	0	1	1
Transposase and inactivated derivatives, IS30 family (Tra8)	2	0.157299	0.386871	sediment	COG2826	GC_00001660	1	0	1	1
Chagasin-like inhibitor of cysteine peptidase, I42 family (ICP) (PUBMED:12142451;17561110)	2	0.157299	0.386871	sediment	COG5513	GC_00002727	1	0	1	1
Cell division protein ZapB, interacts with FtsZ (ZapB) (PDB:2JEE)	2	0.157299	0.386871	sediment	COG3074	GC_00001915	1	0	1	1
Multidrug transporter EmrE and related cation transporters (EmrE) (PDB:2I68)	2	0.157299	0.386871	sediment	COG2076	GC_00002353	1	0	1	1
Nitrate/nitrite transporter NarK (NarK) (PDB:4JR9)	2	0.157299	0.386871	sediment	COG2223	GC_00001053, GC_00003289	1	0	1	1
Phage-related protein, predicted endonuclease	2	0.157299	0.386871	sediment	COG5377	GC_00001830	1	0	1	1
Site-specific DNA recombinase SpoIVCA/DNA invertase PinE (SpoIVCA) (PDB:1GDT)	2	0.157299	0.386871	sediment	COG1961	GC_00002998	1	0	1	1
Cation-transporting P-type ATPase (ZntA) (PDB:4BBJ)!!!Copper chaperone CopZ (CopZ) (PDB:1AFI)!!!Heavy metal-bindng TRASH/YHS domain, predicted Cu/Ag metallochaperone (YHS)	2	0.157299	0.386871	sediment	COG2217!!!COG2608!!!COG3350	GC_00002118	1	0	1	1
Selenocysteine-specific translation elongation factor SelB (SelB) (PDB:4ZU9)	2	0.157299	0.386871	sediment	COG3276	GC_00001672	1	0	1	1
Murein DD-endopeptidase MepM and murein hydrolase activator NlpD, contains LysM domain (NlpD) (PDB:2GU1)	2	0.157299	0.386871	sediment	COG0739	GC_00003476	1	0	1	1
DNA-binding transcriptional regulator, LacI/PurR family (PurR) (PDB:1BDH)!!!GGDEF domain, diguanylate cyclase (c-di-GMP synthetase) or its enzymatically inactive variants (GGDEF) (PDB:6D9M)!!!GAF domain (GAF)!!!HD-GYP domain, c-di-GMP phosphodiesterase class II (or its inactivated variant) (HDGYP) (PDB:5Z7C) (PUBMED:23475961)	2	0.157299	0.386871	sediment	COG1609!!!COG2199!!!COG2203!!!COG2206	GC_00001921	1	0	1	1
Hydrogenase maturation factor HypF (carbamoyltransferase) (HypF) (PDB:3TSP)	2	0.157299	0.386871	sediment	COG0068	GC_00003247	1	0	1	1
Signal transduction histidine kinase NarQ, nitrate/nitrite-specific (NarQ)!!!Signal transduction histidine kinase regulating C4-dicarboxylate transport system (PDB:4GCZ)	2	0.157299	0.386871	sediment	COG3850!!!COG4191	GC_00002858	1	0	1	1
Opacity protein LomR and related surface antigens (LomR) (PDB:1Q9F)	2	0.157299	0.386871	sediment	COG3637	GC_00003761	1	0	1	1
BioD-like N-terminal domain of phosphotransacetylase (PtaN) (PDB:2IOJ)	2	0.157299	0.386871	sediment	COG0857	GC_00002842	1	0	1	1
Bacteriophytochrome (light-regulated signal transduction histidine kinase) (PDB:2VEA)!!!Extracytoplasmic sensor domain CHASE3 (specificity unknown) (CHASE3) (PDB:3VA9)	2	0.157299	0.386871	sediment	COG4251!!!COG5278	GC_00000886	1	0	1	1
Archaeal/vacuolar-type H+-ATPase subunit E/Vma4 (NtpE) (PDB:2DM9)	2	0.157299	0.386871	sediment	COG1390	GC_00001628	1	0	1	1
Permease subunit MlaE of the ABC-type intermembrane phospholipid transporter Mla (MlaE) (PDB:6IC4)!!!Binding protein subunit MlaB of the ABC-type intermembrane phospholipid transporter Mla, contains STAS domain (MlaB)	2	0.157299	0.386871	sediment	COG0767!!!COG3113	GC_00002051	1	0	1	1
Thiol-disulfide isomerase or thioredoxin (TrxA) (PDB:1XFL)	2	0.157299	0.386871	sediment	COG0526	GC_00001338	1	0	1	1
ABC-type molybdate transport system, ATPase component ModC (ModC)	2	0.157299	0.386871	sediment	COG4148	GC_00003108	1	0	1	1
Beta-phosphoglucomutase, HAD superfamily (YcjU) (PDB:3E58) (PUBMED:29684280)!!!Kojibiose phosphorylase YcjT (ATH1) (PDB:1H54) (PUBMED:29684280)!!!Trehalose-6-phosphate phosphatase (OtsB) (PDB:1U02)	2	0.157299	0.386871	sediment	COG0637!!!COG1554!!!COG1877	GC_00001847	1	0	1	1
3',5'-cyclic AMP phosphodiesterase CpdA (CpdA) (PDB:2ZO9)	2	0.157299	0.386871	sediment	COG1409	GC_00002506	1	0	1	1
ABC-type glycerol-3-phosphate transport system, permease component (UgpE) (PDB:1VR4)	2	0.157299	0.386871	sediment	COG0395	GC_00001028	1	0	1	1
Phosphatidylglycerol kinase, diacylglycerol kinase family (LCB5) (PDB:2BON) (PUBMED:17351295)	2	0.157299	0.386871	sediment	COG1597	GC_00001333	1	0	1	1
tRNA A-37 threonylcarbamoyl transferase component Bud32 (Bud32) (PDB:2VWB)	2	0.157299	0.386871	sediment	COG3642	GC_00001802, GC_00002365	1	0	1	1
Dipeptidyl aminopeptidase/acylaminoacyl peptidase (DAP2) (PDB:2JBW)	2	0.157299	0.386871	sediment	COG1506	GC_00001940	1	0	1	1
Type IV pilus assembly protein FimT (FimT) (PUBMED:17322192;28771515)	2	0.157299	0.386871	sediment	COG4970	GC_00002460	1	0	1	1
Deoxyhypusine synthase (DYS1) (PDB:1DHS)	2	0.157299	0.386871	sediment	COG1899	GC_00001476	1	0	1	1
2,4-dienoyl-CoA reductase or related NADH-dependent reductase, Old Yellow Enzyme (OYE) family (FadH) (PDB:1BWK)	2	0.157299	0.386871	sediment	COG1902	GC_00000967	1	0	1	1
GGDEF domain, diguanylate cyclase (c-di-GMP synthetase) or its enzymatically inactive variants (GGDEF) (PDB:6D9M)!!!PAS domain (PAS) (PDB:2MWG)!!!GAF domain (GAF)!!!HD-GYP domain, c-di-GMP phosphodiesterase class II (or its inactivated variant) (HDGYP) (PDB:5Z7C) (PUBMED:23475961)	2	0.157299	0.386871	sediment	COG2199!!!COG2202!!!COG2203!!!COG2206	GC_00001384	1	0	1	1
DNA repair exonuclease SbcCD nuclease subunit (SbcD) (PDB:6S85)	2	0.157299	0.386871	sediment	COG0420	GC_00001126	1	0	1	1
UTP:GlnB (protein PII) uridylyltransferase (GlnD)	2	0.157299	0.386871	sediment	COG2844	GC_00002290	1	0	1	1
Ni,Fe-hydrogenase I small subunit (HyaA) (PDB:6FPI)	2	0.157299	0.386871	sediment	COG1740	GC_00002669	1	0	1	1
Ribosome association toxin PasT (RatA) of the RatAB toxin-antitoxin module (PasT) (PDB:1T17) (PUBMED:21323758)	2	0.157299	0.386871	sediment	COG2867	GC_00000950	1	0	1	1
Transglutaminase-like enzyme, putative cysteine protease (YebA) (PDB:3ISR)	2	0.157299	0.386871	sediment	COG1305	GC_00002534, GC_00003000, GC_00003086	1	0	1	1
Phage repressor protein C, contains Cro/C1-type HTH and peptisase s24 domains	2	0.157299	0.386871	sediment	COG2932	GC_00002733	1	0	1	1
DNA-binding transcriptional regulator, MerR family (SoxR) (PDB:2VZ4)	2	0.157299	0.386871	sediment	COG0789	GC_00001090, GC_00001946	1	0	1	1
Dihydroxyacetone kinase (DAK1) (PDB:1UN8)	2	0.157299	0.386871	sediment	COG2376	GC_00000939, GC_00002661	1	0	1	1
NADH:ubiquinone oxidoreductase 27 kD subunit (chain C) (NuoC)	2	0.157299	0.386871	sediment	COG0852	GC_00002453	1	0	1	1
Predicted RNA-binding protein, contains EVE domain (EVE) (PDB:1ZCE) (PUBMED:32652237)	2	0.157299	0.386871	sediment	COG2947	GC_00001748	1	0	1	1
Uncharacterized conserved protein, DUF2325 domain	2	0.157299	0.386871	sediment	COG4378	GC_00001725	1	0	1	1
NADH:ubiquinone oxidoreductase, NADH-binding 51 kD subunit (chain F) (NuoF) (PDB:2FUG)	2	0.157299	0.386871	sediment	COG1894	GC_00002735	1	0	1	1
Histidinol phosphatase/D-glycero-mannoheptose bisphosphatephosphatase, HAD superfamily (HisB1/GmhB) (PDB:2GMW) (PUBMED:20050615;20050614)	2	0.157299	0.386871	sediment	COG0241	GC_00001536	1	0	1	1
PAS domain (PAS) (PDB:2MWG)!!!Two-component sensor histidine kinase, HisKA and HATPase domains (PDB:4R39)!!!Signal transduction histidine kinase regulating C4-dicarboxylate transport system (PDB:4GCZ)	2	0.157299	0.386871	sediment	COG2202!!!COG3920!!!COG4191	GC_00001269	1	0	1	1
Chitooligosaccharide deacetylase ChbG, YdjC/CelG family (ChbG) (PDB:2I5I) (PUBMED:18177738;22797760)	2	0.157299	0.386871	sediment	COG3394	GC_00002212	1	0	1	1
Thiamine monophosphate synthase (ThiE) (PDB:1G4T) (PUBMED:19060138)!!!Sulfur carrier protein ThiS (thiamine biosynthesis) (ThiS) (PDB:1F0Z)	2	0.157299	0.386871	sediment	COG0352!!!COG2104	GC_00003817	1	0	1	1
Selenophosphate synthase (SelD) (PDB:2YYE)	2	0.157299	0.386871	sediment	COG0709	GC_00002421	1	0	1	1
ABC-type dipeptide/oligopeptide/nickel transport system, ATPase component (DppD) (PDB:4FWI)	2	0.157299	0.386871	sediment	COG0444	GC_00002676, GC_00003812	1	0	1	1
DNA-binding protein, AcrR family, includes nucleoid occlusion protein SlmA (AcrR) (PDB:2QOP)	2	0.157299	0.386871	sediment	COG1309	GC_00002268	1	0	1	1
Mannose-6-phosphate isomerase, class I (ManA) (PDB:1PMI)	2	0.157299	0.386871	sediment	COG1482	GC_00001507	1	0	1	1
Uncharacterized conserved protein YeaO, DUF488 family (YeaO)	2	0.157299	0.386871	sediment	COG3189	GC_00002758	1	0	1	1
Ribose/xylose/arabinose/galactoside ABC-type transport system, permease component (AraH)	2	0.157299	0.386871	sediment	COG1172	GC_00003479	1	0	1	1
Hydrogenase maturation factor HypD (HypD) (PDB:2Z1D)	2	0.157299	0.386871	sediment	COG0409	GC_00002431	1	0	1	1
Fluoride ion exporter CrcB/FEX, affects chromosome condensation (CrcB) (PDB:5A40)	2	0.157299	0.386871	sediment	COG0239	GC_00003347	1	0	1	1
NADH:ubiquinone oxidoreductase 49 kD subunit (chain D) (NuoD) (PDB:2FUG)	2	0.157299	0.386871	sediment	COG0649	GC_00001281	1	0	1	1
NADPH-dependent glutamate synthase beta chain or related oxidoreductase (GltD) (PDB:1H7X)!!!Ferredoxin (NapF) (PDB:6FAH)	2	0.157299	0.386871	sediment	COG0493!!!COG1145	GC_00000917	1	0	1	1
Uncharacterized conserved protein YbbK, DUF523 family (YbbK)	2	0.157299	0.386871	sediment	COG1683	GC_00003486	1	0	1	1
Seryl-tRNA(Sec) selenium transferase (SelA) (PDB:3W1J)	2	0.157299	0.386871	sediment	COG1921	GC_00002144	1	0	1	1
Ni,Fe-hydrogenase I cytochrome b subunit (HyaC) (PDB:4GD3)	2	0.157299	0.386871	sediment	COG1969	GC_00001082	1	0	1	1
K+/H+ antiporter KhtSTU, c-di-AMP-binding regulatory subunit KhtT, contains RCK_C (TrkA_C) domain (KhtT) (PDB:4J90) (PUBMED:24330391;31061098)	2	0.157299	0.386871	sediment	COG0490	GC_00003058	1	0	1	1
ABC-type antimicrobial peptide transport system, permease component (SalY)	2	0.157299	0.386871	sediment	COG0577	GC_00001639	1	0	1	1
Glycosyltransferase involved in cell wall bisynthesis (RfaB) (PDB:2IV7)!!!ADP-heptose:LPS heptosyltransferase (RfaF) (PDB:1PSW)!!!Glycosyltransferase, GT2 family (WcaE) (PDB:2Z86)!!!2-polyprenyl-3-methyl-5-hydroxy-6-metoxy-1,4-benzoquinol methylase (UbiG) (PDB:1BHJ)	2	0.157299	0.386871	sediment	COG0438!!!COG0859!!!COG1216!!!COG2227	GC_00002425	1	0	1	1
Phage terminase-like protein, large subunit, contains N-terminal HTH domain (YmfN)	2	0.157299	0.386871	sediment	COG4626	GC_00003274	1	0	1	1
NAD(P)-dependent dehydrogenase, short-chain alcohol dehydrogenase family (FabG) (PDB:6L1H)!!!Acyl-CoA dehydratase PaaZ (MaoC) (PDB:5ZY8)!!!Putative sterol carrier protein, contains SCP2 domain (SCP2)	2	0.157299	0.386871	sediment	COG1028!!!COG2030!!!COG3255	GC_00001768	1	0	1	1
Glutamate or tyrosine decarboxylase or a related PLP-dependent protein (GadA) (PDB:1XEY)	2	0.157299	0.386871	sediment	COG0076	GC_00003366	1	0	1	1
Predicted O-linked N-acetylglucosamine transferase, SPINDLY family (Spy) (PDB:2JLB)!!!Predicted SAM-depedendent methyltransferase	2	0.157299	0.386871	sediment	COG3914!!!COG4627	GC_00002945	1	0	1	1
DNA-binding transcriptional regulator ModE (molybdenum-dependent) (ModE) (PDB:1B9M) (PUBMED:19779461)	2	0.157299	0.386871	sediment	COG2005	GC_00003179	1	0	1	1
Signal transduction histidine kinase (BaeS) (PDB:1JOY)!!!HAMP domain (HAMP)!!!Two-component response regulator, PleD family, consists of two REC domains and a diguanylate cyclase (GGDEF) domain (PleD) (PDB:1W25)	2	0.157299	0.386871	sediment	COG0642!!!COG2770!!!COG3706	GC_00001214	1	0	1	1
Thiosulfate dehydrogenase TsdA, contains C-terminal cytochrome c domain (TsdA) (PUBMED:32457501)	2	0.157299	0.386871	sediment	COG3258	GC_00003056	1	0	1	1
GGDEF domain, diguanylate cyclase (c-di-GMP synthetase) or its enzymatically inactive variants (GGDEF) (PDB:6D9M)!!!PAS domain (PAS) (PDB:2MWG)!!!HD-GYP domain, c-di-GMP phosphodiesterase class II (or its inactivated variant) (HDGYP) (PDB:5Z7C) (PUBMED:23475961)!!!Extracytoplasmic sensor domain CHASE3 (specificity unknown) (CHASE3) (PDB:3VA9)	2	0.157299	0.386871	sediment	COG2199!!!COG2202!!!COG2206!!!COG5278	GC_00003364	1	0	1	1
Acyl-homoserine lactone (AHL) acylase PvdQ (PvdQ) (PDB:4HST)	2	0.157299	0.386871	sediment	COG2366	GC_00003668	1	0	1	1
Pyruvate:ferredoxin oxidoreductase or related 2-oxoacid:ferredoxin oxidoreductase, alpha subunit (PorA) (PDB:5C4I)!!!Pyruvate:ferredoxin oxidoreductase or related 2-oxoacid:ferredoxin oxidoreductase, gamma subunit (PorG) (PDB:1B0P)	2	0.157299	0.386871	sediment	COG0674!!!COG1014	GC_00003464	1	0	1	1
Type II secretory pathway, component PulK (PulK) (PDB:5VTM)	2	0.157299	0.386871	sediment	COG3156	GC_00002490	1	0	1	1
Molybdopterin-guanine dinucleotide biosynthesis protein A (MobA) (PDB:1E5K) (PUBMED:32239579)!!!Molybdopterin-guanine dinucleotide biosynthesis protein (MobB) (PDB:1NP6) (PUBMED:32239579)	2	0.157299	0.386871	sediment	COG0746!!!COG1763	GC_00003762	1	0	1	1
Cbb3-type cytochrome oxidase, cytochrome c subunit FixO (CcoO) (PDB:3MK7)	2	0.157299	0.386871	sediment	COG2993	GC_00003439	1	0	1	1
Secreted protein containing bacterial Ig-like domain and vWFA domain (YfbK)	2	0.157299	0.386871	sediment	COG2304	GC_00001011	1	0	1	1
Sphingosine uptake channel SphA-related outer membrane channel (SphA) (PDB:4RL8) (PUBMED:26149193)	2	0.157299	0.386871	sediment	COG4313	GC_00002754	1	0	1	1
Predicted type IV restriction endonuclease	2	0.157299	0.386871	sediment	COG2810	GC_00001974	1	0	1	1
Ni,Fe-hydrogenase maturation factor (HyaD) (PDB:1CFZ) (PUBMED:15294295)	2	0.157299	0.386871	sediment	COG0680	GC_00003069	1	0	1	1
Archaeal fructose 1,6-bisphosphatase (FbpA) (PDB:1UMG)	2	0.157299	0.386871	sediment	COG1980	GC_00000877	1	0	1	1
ABC-type molybdate transport system, permease component ModB (ModB)	2	0.157299	0.386871	sediment	COG4149	GC_00003239	1	0	1	1
ABC-type sugar transport system, permease component (UgpA) (PDB:3FH6)	2	0.157299	0.386871	sediment	COG1175	GC_00003161	1	0	1	1
DNA anti-recombination protein (rearrangement mutator) RmuC (RmuC)	2	0.157299	0.386871	sediment	COG1322	GC_00001844	1	0	1	1
Cell division septal protein FtsQ (FtsQ) (PDB:1YR1)	2	0.157299	0.386871	sediment	COG1589	GC_00001261	1	0	1	1
NADPH-dependent glutamate synthase beta chain or related oxidoreductase (GltD) (PDB:1H7X)!!!Predicted molibdopterin-dependent oxidoreductase YjgC (YjgC) (PDB:1AA6)	2	0.157299	0.386871	sediment	COG0493!!!COG3383	GC_00000043	1	0	1	1
Pyruvate kinase (PykF) (PDB:6QXL)!!!Phosphohistidine swiveling domain of PEP-utilizing enzymes (PykA2) (PDB:2E28)	2	0.157299	0.386871	sediment	COG0469!!!COG3848	GC_00001949	1	0	1	1
Glutamine synthetase adenylyltransferase (GlnE1) (PDB:1V4A)	2	0.157299	0.386871	sediment	COG1391	GC_00003553	1	0	1	1
NADH dehydrogenase/NADH:ubiquinone oxidoreductase 75 kD subunit (chain G) (NuoG) (PDB:1C4A)	2	0.157299	0.386871	sediment	COG1034	GC_00003435	1	0	1	1
Na+-translocating ferredoxin:NAD+ oxidoreductase RNF, RnfE subunit (RnfE)	2	0.157299	0.386871	sediment	COG4660	GC_00001006	1	0	1	1
Type IV pilus assembly protein PilF/PilW (PilF) (PDB:2VQ2) (PUBMED:16403447)	2	0.157299	0.386871	sediment	COG3063	GC_00001684, GC_00002158	1	0	1	1
Alkyl hydroperoxide reductase subunit AhpF (AhpF) (PDB:4YKG)	2	0.157299	0.386871	sediment	COG3634	GC_00001209	1	0	1	1
Predicted phage phi-C31 gp36 major capsid-like protein (gp36)	2	0.157299	0.386871	sediment	COG4653	GC_00002739, GC_00003721	1	0	1	1
Periplasmic serine protease, S1-C subfamily, contain C-terminal PDZ domain (DegQ) (PDB:2HGA) (PUBMED:29686141)!!!Zn-dependent amino- or carboxypeptidase, M28 family (Iap) (PDB:1AMP)	2	0.157299	0.386871	sediment	COG0265!!!COG2234	GC_00003838	1	0	1	1
Ni,Fe-hydrogenase I large subunit (HyaB) (PDB:6FPI) (PUBMED:25905665)	2	0.157299	0.386871	sediment	COG0374	GC_00000966	1	0	1	1
Uncharacterized conserved protein, contains ferredoxin domain	2	0.157299	0.386871	sediment	COG4739	GC_00001193	1	0	1	1
Aminopeptidase N, contains DUF3458 domain (PepN) (PDB:6ATK) (PUBMED:24123841)	2	0.157299	0.386871	sediment	COG0308	GC_00001332	1	0	1	1
Phosphosulfolactate phosphohydrolase or related enzyme (ComB) (PDB:1VR0)	2	0.157299	0.386871	sediment	COG2045	GC_00002127	1	0	1	1
RNA methyltransferase activator Trm112/YbaR (Trm112) (PDB:2KPI) (PUBMED:27986851;30010922)	2	0.157299	0.386871	sediment	COG2835	GC_00002316	1	0	1	1
Cyclic di-GMP metabolism protein, combines GGDEF and EAL domains with a 6TM membrane domain	2	0.157299	0.386871	sediment	COG5001	GC_00002540, GC_00003548	1	0	1	1
Ammonia channel protein AmtB (AmtB) (PDB:1U77)!!!Beta-xylosidase (XynB2) (PDB:1Y7B)	2	0.157299	0.386871	sediment	COG0004!!!COG3507	GC_00002181	1	0	1	1
Phage head maturation protease	2	0.157299	0.386871	sediment	COG3740	GC_00002701	1	0	1	1
Hydrogenase maturation factor HypA/HybF, metallochaperone involved in Ni insertion (HybF) (PDB:3A43) (PUBMED:16817932)	2	0.157299	0.386871	sediment	COG0375	GC_00000972	1	0	1	1
Nucleoside-triphosphatase THEP1 (THEP1) (PDB:1YE8)	2	0.157299	0.386871	sediment	COG1618	GC_00001368	1	0	1	1
Mannose-6-phosphate isomerase, cupin superfamily (ManC) (PDB:1IPJ)	2	0.157299	0.386871	sediment	COG0662	GC_00002800	1	0	1	1
Phage portal protein BeeE (BeeE)	2	0.157299	0.386871	sediment	COG4695	GC_00001377, GC_00001524	1	0	1	1
Uncharacterized protein STM3548, contains class I glutamine amidotransferase domain (PDB:2GK3) (PUBMED:17968677)	2	0.157299	0.386871	sediment	COG5426	GC_00001349	1	0	1	1
Cytochrome c, mono- and diheme variants (CccA) (PDB:1A2S)!!!Cbb3-type cytochrome oxidase, cytochrome c subunit FixO (CcoO) (PDB:3MK7)!!!Cbb3-type cytochrome oxidase, subunit 1 (CcoN) (PDB:3MK7)	2	0.157299	0.386871	other	COG2010!!!COG2993!!!COG3278	GC_00003521	0	1	1	1
Phosphoheptose isomerase (GmhA) (PDB:1G76)	2	0.157299	0.386871	other	COG0279	GC_00001805	0	1	1	1
DNA polymerase B elongation subunit (PolB) (PDB:6P1H)	2	0.157299	0.386871	other	COG0417	GC_00002064	0	1	1	1
Urease accessory protein UreF (UreF) (PDB:3SF5)	2	0.157299	0.386871	other	COG0830	GC_00002593	0	1	1	1
Glycosyltransferase involved in cell wall bisynthesis (WcaA) (PDB:5MLZ)!!!Flp pilus assembly protein TadD, contains TPR repeats (TadD) (PDB:3WXX)	2	0.157299	0.386871	other	COG0463!!!COG5010	GC_00000611	0	1	1	1
Superfamily I DNA and/or RNA helicase (DNA2) (PDB:2GJK)	2	0.157299	0.386871	other	COG1112	GC_00003201	0	1	1	1
Phosphoribosyl 1,2-cyclic phosphate phosphodiesterase (PhnP) (PDB:6B9V)	2	0.157299	0.386871	other	COG1235	GC_00001793	0	1	1	1
Adenine specific DNA methylase Mod (Mod) (PDB:4ZCF)	2	0.157299	0.386871	other	COG2189	GC_00003743	0	1	1	1
D-arabinose 5-phosphate isomerase GutQ (GutQ) (PDB:5UQI)	2	0.157299	0.386871	other	COG0794	GC_00002197	0	1	1	1
CRISPR-Cas type I system-associated endonuclease/helicase Cas3 (Cas3)	2	0.157299	0.386871	other	COG1203	GC_00001030, GC_00001817	0	1	1	1
Flagellin-specific chaperone FliS (FliS) (PDB:1ORJ)	2	0.157299	0.386871	other	COG1516	GC_00001911	0	1	1	1
Predicted nuclease of the RNAse H fold, HicB family (HicB)	2	0.157299	0.386871	other	COG4226	GC_00001886	0	1	1	1
Signal transduction histidine kinase (BaeS) (PDB:1JOY)!!!PAS domain (PAS) (PDB:2MWG)!!!FhlA-type transcriptional regulator, contains GAF, AAA-type ATPase, and DNA-binding Fis domains (FhlA)!!!Two-component response regulator, PleD family, consists of two REC domains and a diguanylate cyclase (GGDEF) domain (PleD) (PDB:1W25)	2	0.157299	0.386871	other	COG0642!!!COG2202!!!COG3604!!!COG3706	GC_00001794	0	1	1	1
N-acetylglucosaminyl deacetylase, LmbE family (LmbE) (PDB:1Q74)	2	0.157299	0.386871	other	COG2120	GC_00001095, GC_00002404	0	1	1	1
Flagellar hook-basal body complex protein FliE (FliE)	2	0.157299	0.386871	other	COG1677	GC_00003134	0	1	1	1
Plasmid maintenance system antidote protein VapI, contains XRE-type HTH domain (VapI) (PDB:4MCT)	2	0.157299	0.386871	other	COG3093	GC_00001050, GC_00001304, GC_00003252, GC_00003537	0	1	1	1
CRISPR-Cas system type I effector complex subunit Cas7, RAMP superfamily (Cas7)	2	0.157299	0.386871	other	COG3649	GC_00001079	0	1	1	1
Fic family protein (PDB:3CUC)	2	0.157299	0.386871	other	COG3177	GC_00002133, GC_00003854	0	1	1	1
Thymidylate kinase (Tmk) (PDB:3LV8)!!!Nucleoside-triphosphatase THEP1 (THEP1) (PDB:1YE8)	2	0.157299	0.386871	other	COG0125!!!COG1618	GC_00002883	0	1	1	1
Membrane protein involved in the export of O-antigen and teichoic acid (RfbX)	2	0.157299	0.386871	other	COG2244	GC_00002357, GC_00002881, GC_00003832	0	1	1	1
Prophage maintenance system killer protein (Doc)!!!Uncharacterized protein RhuM, Salmonella virulence factor (RhuM)	2	0.157299	0.386871	other	COG3654!!!COG3943	GC_00002564	0	1	1	1
Peroxiredoxin family protein (YrkE) (PDB:2QS7)	2	0.157299	0.386871	other	COG2210	GC_00001168	0	1	1	1
Pyruvate:ferredoxin oxidoreductase or related 2-oxoacid:ferredoxin oxidoreductase, alpha subunit (PorA) (PDB:5C4I)!!!Pyruvate:ferredoxin oxidoreductase or related 2-oxoacid:ferredoxin oxidoreductase, beta subunit (PorB) (PDB:1B0P)!!!Pyruvate:ferredoxin oxidoreductase or related 2-oxoacid:ferredoxin oxidoreductase, gamma subunit (PorG) (PDB:1B0P)!!!Ferredoxin (NapF) (PDB:6FAH)	2	0.157299	0.386871	other	COG0674!!!COG1013!!!COG1014!!!COG1145	GC_00003475	0	1	1	1
Predicted phosphoesterase, related to the Icc protein (PDB:2YVT)	2	0.157299	0.386871	other	COG2129	GC_00001314	0	1	1	1
CRISPR/Cas system-associated exonuclease Cas4, RecB family (Cas4) (PDB:4R5Q)	2	0.157299	0.386871	other	COG1468	GC_00001255	0	1	1	1
Gentisate 1,2-dioxygenase (PDB:3BU7)	2	0.157299	0.386871	other	COG3435	GC_00000806, GC_00002607	0	1	1	1
Flagellar biosynthesis protein FliQ (FliQ) (PDB:6F2D)	2	0.157299	0.386871	other	COG1987	GC_00001122	0	1	1	1
Citrate synthase (GltA) (PDB:3TQG) (PUBMED:25211225)	2	0.157299	0.386871	other	COG0372	GC_00002418	0	1	1	1
DNA repair protein RadA/Sms, contains AAA+ ATPase domain (Sms) (PDB:5LKM) (PUBMED:30877841)	2	0.157299	0.386871	other	COG1066	GC_00002020	0	1	1	1
Xanthine/guanine/uracil/vitamin C permease GhxP/GhxQ, nucleobase:cation symporter 2 ( NCS2) family (NCS2) (PUBMED:24169576;24214977)	2	0.157299	0.386871	other	COG2252	GC_00002116	0	1	1	1
Formate hydrogenlyase subunit 3/Multisubunit Na+/H+ antiporter, MnhD subunit (HyfB) (PDB:6CFW)	2	0.157299	0.386871	other	COG0651	GC_00001002, GC_00001910, GC_00003713	0	1	1	1
Flagellar assembly factor FliW (FliW) (PDB:2AJ7)	2	0.157299	0.386871	other	COG1699	GC_00001923	0	1	1	1
Urease beta subunit (UreB)	2	0.157299	0.386871	other	COG0832	GC_00003361	0	1	1	1
Uncharacterized protein with cyclophilin fold, contains DUF369 domain (PDB:2KA0)	2	0.157299	0.386871	other	COG2164	GC_00003257	0	1	1	1
VanZ-like family protein (function unknown) (VanZ)	2	0.157299	0.386871	other	COG5652	GC_00002017, GC_00002138, GC_00003472	0	1	1	1
23S rRNA G2069 N7-methylase RlmK or C1962 C5-methylase RlmI (RlmK) (PDB:2B78)	2	0.157299	0.386871	other	COG1092	GC_00000180	0	1	1	1
Flagellar biosynthesis/type III secretory pathway ATPase FliI (FliI) (PDB:5B0O)	2	0.157299	0.386871	other	COG1157	GC_00003153	0	1	1	1
CBS domain (CBS) (PDB:1B3O)!!!Zn-dependent protease (includes sporulation protein SpoIVFB) (SpoIVFB) (PDB:3B4R)	2	0.157299	0.386871	other	COG0517!!!COG1994	GC_00001506	0	1	1	1
Predicted nucleotidyltransferase	2	0.157299	0.386871	other	COG4849	GC_00003599	0	1	1	1
Lipid carrier protein ElyC involved in cell wall biogenesis, DUF218 family (ElyC) (PDB:3CA8) (PUBMED:24391520)	2	0.157299	0.386871	other	COG1434	GC_00001896	0	1	1	1
Cephalosporin hydroxylase (CmcI)	2	0.157299	0.386871	other	COG3510	GC_00002809	0	1	1	1
Uncharacterized conserved protein, contains a von Willebrand factor type A (vWA) domain (ViaA)	2	0.157299	0.386871	other	COG2425	GC_00002180	0	1	1	1
CBS domain (CBS) (PDB:1B3O)!!!NDP-sugar pyrophosphorylase, includes eIF-2Bgamma, eIF-2Bepsilon, and LPS biosynthesis protein s (GCD1) (PDB:6JQ8)	2	0.157299	0.386871	other	COG0517!!!COG1208	GC_00001156	0	1	1	1
Uncharacterized conserved protein YdbL, DUF1318 family (YdbL)	2	0.157299	0.386871	other	COG3784	GC_00001352	0	1	1	1
Fe-S cluster carrier ATPase, Mrp/ApbC/NBP35 family (Mrp) (PDB:2PH1) (PUBMED:18616280;19114487;31709520)	2	0.157299	0.386871	other	COG0489	GC_00003649	0	1	1	1
Periplasmic serine protease, S1-C subfamily, contain C-terminal PDZ domain (DegQ) (PDB:2HGA) (PUBMED:29686141)!!!Aminopeptidase N, contains DUF3458 domain (PepN) (PDB:6ATK) (PUBMED:24123841)!!!Zn-dependent amino- or carboxypeptidase, M28 family (Iap) (PDB:1AMP)	2	0.157299	0.386871	other	COG0265!!!COG0308!!!COG2234	GC_00001804	0	1	1	1
Archaeal DNA helicase HerA or a related bacterial ATPase, contains HAS-barrel and ATPase domains (HerA) (PDB:4D2I)	2	0.157299	0.386871	other	COG0433	GC_00002148	0	1	1	1
Copper chaperone CopZ (CopZ) (PDB:1AFI)	2	0.157299	0.386871	other	COG2608	GC_00001841, GC_00002776	0	1	1	1
Uncharacterized conserved protein, contains PIN-related Mut7-C RNAse domain (Mut7-C)	2	0.157299	0.386871	other	COG1656	GC_00003598	0	1	1	1
Sporulation sensor histidine kinase A (Stage II sporulation protein SpoIIF/SpoIIJ) (KinA) (PUBMED:2104615;2509430)	2	0.157299	0.386871	other	COG5805	GC_00001969, GC_00002972	0	1	1	1
PAS domain (PAS) (PDB:2MWG)!!!DNA-binding transcriptional response regulator, NtrC family, contains REC, AAA-type ATPase, and a Fis-type DNA-binding domains (AtoC) (PDB:1ZY2)	2	0.157299	0.386871	other	COG2202!!!COG2204	GC_00000047, GC_00001000	0	1	1	1
Ribosomal protein RSM22 (predicted mitochondrial rRNA methylase) (Rsm22)	2	0.157299	0.386871	other	COG5459	GC_00001564	0	1	1	1
Signal transduction histidine kinase (BaeS) (PDB:1JOY)!!!DNA-binding response regulator, OmpR family, contains REC and winged-helix (wHTH) domain (OmpR) (PDB:1XHF)!!!CheY-like REC (receiver) domain, includes chemotaxis protein CheY and sporulation regulator Spo0F (CheY) (PDB:6QRJ)!!!Methyl-accepting chemotaxis protein (MCP) (Tar) (PDB:1QU7)!!!GAF domain (GAF)	2	0.157299	0.386871	other	COG0642!!!COG0745!!!COG0784!!!COG0840!!!COG2203	GC_00002183	0	1	1	1
Flagellin and related hook-associated protein FlgL (FlgL) (PDB:1IO1)	2	0.157299	0.386871	other	COG1344	GC_00002684, GC_00003136	0	1	1	1
mRNA-degrading endonuclease RelE, toxin component of the RelBE toxin-antitoxin system (RelE) (PDB:1WMI)	2	0.157299	0.386871	other	COG2026	GC_00001503, GC_00002953, GC_00003367	0	1	1	1
GGDEF domain, diguanylate cyclase (c-di-GMP synthetase) or its enzymatically inactive variants (GGDEF) (PDB:6D9M)!!!PAS domain (PAS) (PDB:2MWG)	2	0.157299	0.386871	other	COG2199!!!COG2202	GC_00001578	0	1	1	1
3'-Phosphoadenosine 5'-phosphosulfate (PAPS) 3'-phosphatase (CysQ)	2	0.157299	0.386871	other	COG1218	GC_00002724	0	1	1	1
Multisubunit Na+/H+ antiporter, MnhB subunit (MnhB)	2	0.157299	0.386871	other	COG2111	GC_00003710	0	1	1	1
Phosphate uptake regulator PhoU (PhoU) (PDB:1T8B)	2	0.157299	0.386871	other	COG0704	GC_00000890	0	1	1	1
Flagellar basal body P-ring formation protein FlgA (FlgA) (PDB:3VJP)	2	0.157299	0.386871	other	COG1261	GC_00002528	0	1	1	1
Lipopolysaccharide biosynthesis protein (RgpF)	2	0.157299	0.386871	other	COG3754	GC_00002484	0	1	1	1
Cytochrome c-type biogenesis protein CcmH/NrfG (NrfG)	2	0.157299	0.386871	other	COG4235	GC_00002616	0	1	1	1
Anti-sigma regulatory factor (Ser/Thr protein kinase) (RsbW) (PDB:1TIL)!!!DNA-binding transcriptional response regulator, NtrC family, contains REC, AAA-type ATPase, and a Fis-type DNA-binding domains (AtoC) (PDB:1ZY2)	2	0.157299	0.386871	other	COG2172!!!COG2204	GC_00003483	0	1	1	1
Uncharacterized MnhB-related membrane protein (PDB:6CFW)!!!Multisubunit Na+/H+ antiporter, MnhB subunit (MnhB)	2	0.157299	0.386871	other	COG1563!!!COG2111	GC_00001179	0	1	1	1
Magnesium uptake protein YhiD/SapB, involved in acid resistance (SapB) (PUBMED:19798051)	2	0.157299	0.386871	other	COG1285	GC_00002101	0	1	1	1
HD-GYP domain, c-di-GMP phosphodiesterase class II (or its inactivated variant) (HDGYP) (PDB:5Z7C) (PUBMED:23475961)!!!Two-component response regulator, PleD family, consists of two REC domains and a diguanylate cyclase (GGDEF) domain (PleD) (PDB:1W25)	2	0.157299	0.386871	other	COG2206!!!COG3706	GC_00003319	0	1	1	1
CRISPR-Cas system-associated integrase Cas1 (Cas1) (PDB:2YZS)	2	0.157299	0.386871	other	COG1518	GC_00001226	0	1	1	1
Kef-type K+ transport system, membrane component KefB (KefB) (PDB:4BWZ)!!!Trk/Ktr K+ transport system regulatory component TrkA/KtrA/KtrC, RCK domain (TrkA) (PDB:4XTT) (PUBMED:23815639;25957408;31868587;32095817)	2	0.157299	0.386871	other	COG0475!!!COG0569	GC_00003821	0	1	1	1
D-alanyl-D-alanine dipeptidase (DdpX) (PDB:1R44) (PUBMED:23258706)	2	0.157299	0.386871	other	COG2173	GC_00001360	0	1	1	1
ABC-type branched-chain amino acid transport system, ATPase component LivF (LivF) (PDB:1JI0) (PUBMED:26527648;32250026)	2	0.157299	0.386871	other	COG0410	GC_00003576	0	1	1	1
SAM-dependent methyltransferase, MidA family (MidA) (PDB:1ZKD)	2	0.157299	0.386871	other	COG1565	GC_00002237	0	1	1	1
Carbon starvation protein CstA (peptide/pyruvate transporter) (CstA) (PUBMED:26497384;29358499)	2	0.157299	0.386871	other	COG1966	GC_00001808	0	1	1	1
Predicted NTP pyrophosphohydrolase, NUDIX family	2	0.157299	0.386871	other	COG4119	GC_00001044	0	1	1	1
Glycosyltransferase involved in cell wall bisynthesis (WcaA) (PDB:5MLZ)!!!Glycosyltransferase, GT2 family (WcaE) (PDB:2Z86)!!!Ubiquinone/menaquinone biosynthesis C-methylase UbiE/MenG (UbiE) (PDB:4OBW)	2	0.157299	0.386871	other	COG0463!!!COG1216!!!COG2226	GC_00002511	0	1	1	1
Tryptophanase (TnaA) (PDB:1AX4)	2	0.157299	0.386871	other	COG3033	GC_00001237	0	1	1	1
Uncharacterized conserved protein YbaP, TraB family (TraB)	2	0.157299	0.386871	other	COG3735	GC_00002288	0	1	1	1
Phosphoglycerate mutase (BPG-independent), AlkP superfamily (GpmI) (PDB:1EJJ)	2	0.157299	0.386871	other	COG0696	GC_00003062	0	1	1	1
MinD superfamily P-loop ATPase, contains an inserted ferredoxin domain	2	0.157299	0.386871	other	COG1149	GC_00001583	0	1	1	1
Formylglycine-generating enzyme, required for sulfatase activity, contains SUMF1/FGE domain (YfmG) (PDB:2AFT)!!!Predicted P-loop ATPase, KAP-like	2	0.157299	0.386871	other	COG1262!!!COG4928	GC_00000489	0	1	1	1
DNA-directed RNA polymerase, subunit K/omega (RpoZ) (PDB:3LU0)	2	0.157299	0.386871	other	COG1758	GC_00001823	0	1	1	1
Multisubunit Na+/H+ antiporter, MnhC subunit (MnhC) (PDB:6CFW)	2	0.157299	0.386871	other	COG1006	GC_00002868	0	1	1	1
Protein N-acetyltransferase, RimJ/RimL family (RimL) (PDB:1S7F)	2	0.157299	0.386871	other	COG1670	GC_00000549	0	1	1	1
ECF-type transporter transmembrane protein EcfT (EcfT) (PDB:4HZU)	2	0.157299	0.386871	other	COG0619	GC_00003680	0	1	1	1
Signal transduction histidine kinase (BaeS) (PDB:1JOY)!!!CheY-like REC (receiver) domain, includes chemotaxis protein CheY and sporulation regulator Spo0F (CheY) (PDB:6QRJ)!!!PAS domain (PAS) (PDB:2MWG)!!!GAF domain (GAF)	2	0.157299	0.386871	other	COG0642!!!COG0784!!!COG2202!!!COG2203	GC_00002424	0	1	1	1
Uncharacterized conserved protein, DUF4415 family	2	0.157299	0.386871	other	COG3514	GC_00003336	0	1	1	1
Cyanate lyase (CynS) (PDB:1DW9)	2	0.157299	0.386871	other	COG1513	GC_00000230	0	1	1	1
Uncharacterized HEPN domain protein YutE, UPF0331/DUF86 family (YutE) (PDB:1YLM) (PUBMED:26112399)	2	0.157299	0.386871	other	COG2445	GC_00002178, GC_00003574, GC_00003591	0	1	1	1
Thioredoxin reductase (TrxB) (PDB:3FBS)	2	0.157299	0.386871	other	COG0492	GC_00001466, GC_00002841, GC_00003446	0	1	1	1
Trehalose-6-phosphate synthase, GT20 family (OtsA) (PDB:1UQT) (PUBMED:28830929)!!!Trehalose-6-phosphate phosphatase (OtsB) (PDB:1U02)	2	0.157299	0.386871	other	COG0380!!!COG1877	GC_00002001	0	1	1	1
Spore coat polysaccharide biosynthesis protein SpsF, cytidylyltransferase family (SpsF)	2	0.157299	0.386871	other	COG1861	GC_00000958	0	1	1	1
Phosphoglycolate phosphatase, HAD superfamily (Gph) (PDB:2NYV)	2	0.157299	0.386871	other	COG0546	GC_00001866, GC_00002238	0	1	1	1
Predicted antitoxin component of a toxin-antitoxin system, DUF433 family (PDB:2GA1)	2	0.157299	0.386871	other	COG2442	GC_00000979, GC_00001625, GC_00003563	0	1	1	1
Glutamine synthetase type III (GlnA3)	2	0.157299	0.386871	other	COG3968	GC_00003436	0	1	1	1
Tyrosine-protein phosphatase YwqE (YwqE) (PDB:3QY6)	2	0.157299	0.386871	other	COG4464	GC_00001774	0	1	1	1
Periplasmic subunit MlaC of the ABC-type intermembrane phospholipid transporter Mla (MlaC) (PDB:2QGU) (PUBMED:19383799)	2	0.157299	0.386871	other	COG2854	GC_00000361	0	1	1	1
Antitoxin component YafN of the YafNO toxin-antitoxin module, PHD/YefM family (StbD) (PDB:2A6Q)	2	0.157299	0.386871	other	COG2161	GC_00003358	0	1	1	1
Heterodisulfide reductase, subunit A (polyferredoxin) (HdrA) (PDB:5ODC)	2	0.157299	0.386871	other	COG1148	GC_00002746	0	1	1	1
Periplasmic serine protease, S1-C subfamily, contain C-terminal PDZ domain (DegQ) (PDB:2HGA) (PUBMED:29686141)!!!Sulfite exporter TauE/SafE/YfcA and related permeases, UPF0721 family (TauE) (PUBMED:21183667;22797525)	2	0.157299	0.386871	other	COG0265!!!COG0730	GC_00001644	0	1	1	1
Flavodoxin/ferredoxin--NADP reductase (Fpr) (PDB:3OZU)	2	0.157299	0.386871	other	COG1018	GC_00003767	0	1	1	1
Magnetosome formation protein MamQ, lipoprotein antigen LemA family (LemA) (PDB:2ETD) (PUBMED:14638756;20212111;26884433)	2	0.157299	0.386871	other	COG1704	GC_00002346	0	1	1	1
Sugar phosphate permease (UhpC) (PDB:1PW4)	2	0.157299	0.386871	other	COG2271	GC_00002004	0	1	1	1
23S rRNA C2501 and tRNA U34 5'-hydroxylation protein RlhA/YrrN/YrrO, U32 peptidase family (RlhA) (PDB:5D88) (PUBMED:31253794;31358606)	2	0.157299	0.386871	other	COG0826	GC_00000185, GC_00003063	0	1	1	1
Signal transduction histidine kinase (BaeS) (PDB:1JOY)!!!Signal transduction histidine kinase NarQ, nitrate/nitrite-specific (NarQ)	2	0.157299	0.386871	other	COG0642!!!COG3850	GC_00002120, GC_00002704, GC_00003404	0	1	1	1
Tetrahydrodipicolinate N-succinyltransferase (DapD) (PDB:3BXY)	2	0.157299	0.386871	other	COG2171	GC_00003573	0	1	1	1
Pyruvate kinase (PykF) (PDB:6QXL)	2	0.157299	0.386871	other	COG0469	GC_00001145	0	1	1	1
Tetratricopeptide (TPR) repeat (TPR) (PDB:3AS4)!!!Flp pilus assembly protein TadD, contains TPR repeats (TadD) (PDB:3WXX)	2	0.157299	0.386871	other	COG0457!!!COG5010	GC_00000260	0	1	1	1
Predicted ATP-dependent endonuclease of the OLD family, contains P-loop ATPase and TOPRIM domains (YbjD)	2	0.157299	0.386871	other	COG3593	GC_00001265	0	1	1	1
7-methyl-GTP pyrophosphatase and related NTP pyrophosphatases, Maf/HAM1 superfamily (Maf) (PDB:2P5X) (PUBMED:24210219)	2	0.157299	0.386871	other	COG0424	GC_00001319	0	1	1	1
IS4 transposase InsG (InsG)	2	0.157299	0.386871	other	COG3385	GC_00002329	0	1	1	1
Metal-dependent amidase/aminoacylase/carboxypeptidase (AbgB) (PDB:3RAM) (PUBMED:17307853)	2	0.157299	0.386871	other	COG1473	GC_00001898	0	1	1	1
Very-short-patch-repair endonuclease (YcjD) (PDB:3HRL)	2	0.157299	0.386871	other	COG2852	GC_00003076	0	1	1	1
UDP-N-acetylglucosamine pyrophosphorylase (QRI1) (PDB:1JV1)	2	0.157299	0.386871	other	COG4284	GC_00002266	0	1	1	1
Poly-gamma-glutamate biosynthesis protein CapA/YwtB (capsule formation), metallophosphatase superfamily (CapA)	2	0.157299	0.386871	other	COG2843	GC_00003657	0	1	1	1
Phosphatidylglycerophosphate synthase (PgsA) (PDB:4MND)!!!Choline kinase (PDB:4MND)	2	0.157299	0.386871	other	COG0558!!!COG1213	GC_00001640	0	1	1	1
Uncharacterized phage-associated protein, contains DUF4065 domain (GepA)	2	0.157299	0.386871	other	COG3600	GC_00002440	0	1	1	1
Predicted metal-binding membrane protein	2	0.157299	0.386871	other	COG5486	GC_00001546	0	1	1	1
VapC family ribonuclease, toxin component of the VapBC toxin-antitoxin module, contains PIN domain (VapC) (PUBMED:30169502)	2	0.157299	0.386871	other	COG1848	GC_00001681, GC_00003639	0	1	1	1
Predicted naringenin-chalcone synthase (BH0617) (PDB:1BI5)	2	0.157299	0.386871	other	COG3424	GC_00000898	0	1	1	1
Seryl-tRNA synthetase (SerS) (PDB:1SER)	2	0.157299	0.386871	other	COG0172	GC_00002463	0	1	1	1
Protein adenylyltransferase (AMPylase) SelO/YdiU (selenoprotein O) (SelO) (PDB:6EAC) (PUBMED:30270044)	2	0.157299	0.386871	other	COG0397	GC_00001733	0	1	1	1
Flagellar hook-length control protein FliK (FliK) (PDB:2RRL)	2	0.157299	0.386871	other	COG3144	GC_00003607	0	1	1	1
ATP-utilizing enzyme, PP-loop superfamily (PDB:6B2O)	2	0.157299	0.386871	other	COG1606	GC_00002368	0	1	1	1
Predicted O-linked N-acetylglucosamine transferase, SPINDLY family (Spy) (PDB:2JLB)	2	0.157299	0.386871	other	COG3914	GC_00001937, GC_00002013	0	1	1	1
Predicted exporter protein, RND superfamily (MMPL) (PDB:5KHN)	2	0.157299	0.386871	other	COG1033	GC_00001996	0	1	1	1
Peptidyl-prolyl cis-trans isomerase, FKBP type (SlpA) (PDB:2M2A)	2	0.157299	0.386871	other	COG1047	GC_00000614, GC_00001851, GC_00002190	0	1	1	1
mRNA-degrading endonuclease MazF, toxin component of the MazEF toxin-antitoxin module (MazF) (PDB:2MF2)	2	0.157299	0.386871	other	COG2337	GC_00002994	0	1	1	1
Bacillithiol/mycothiol S-transferase BstA/DinB, DinB/YfiT family (unrelated to E. coli DinB) (DinB) (PDB:2QE9) (PUBMED:22059487;24821014)	2	0.157299	0.386871	other	COG2318	GC_00002435, GC_00002897	0	1	1	1
5'-3' exoribonuclease TrpH/YciV (RNase AM), contains PHP domain (YciV) (PDB:3E0F) (PUBMED:25871919)	2	0.157299	0.386871	other	COG0613	GC_00001589	0	1	1	1
Chemotaxis signal transduction protein CheW (CheW) (PDB:2QDL)	2	0.157299	0.386871	other	COG0835	GC_00001484	0	1	1	1
DNA replicative helicase MCM subunit Mcm2, Cdc46/Mcm family (Mcm2) (PDB:3F8T)	2	0.157299	0.386871	other	COG1241	GC_00002807	0	1	1	1
Methylmalonyl-CoA mutase, N-terminal domain/subunit (Sbm) (PDB:6OXC)	2	0.157299	0.386871	other	COG1884	GC_00001282	0	1	1	1
Transketolase (TktA) (PDB:1AY0)	2	0.157299	0.386871	other	COG0021	GC_00001604	0	1	1	1
Periplasmic serine protease, S1-C subfamily, contain C-terminal PDZ domain (DegQ) (PDB:2HGA) (PUBMED:29686141)!!!Outer membrane protein chaperone/metalloprotease BepA/YfgC, contains M48 and TPR domains (BepA) (PDB:6AIT) (PUBMED:24003122)	2	0.157299	0.386871	other	COG0265!!!COG4783	GC_00002003	0	1	1	1
Ni/Fe-hydrogenase 2 integral membrane subunit HybB (HybB)	2	0.157299	0.386871	other	COG5557	GC_00001341	0	1	1	1
Adenylate cyclase, class 3 (AcyC) (PDB:1AB8)!!!HAMP domain (HAMP)	2	0.157299	0.386871	other	COG2114!!!COG2770	GC_00002988	0	1	1	1
NADPH:quinone reductase or related Zn-dependent oxidoreductase (Qor) (PDB:2VCY)	2	0.157299	0.386871	other	COG0604	GC_00001870	0	1	1	1
CRISPR-Cas system type I-C effector complex large subunit Cas8c (Cas8c)	2	0.157299	0.386871	other	COG5941	GC_00002487	0	1	1	1
Ribosomal protein S18 acetylase RimI and related acetyltransferases (RimI) (PDB:1GHE)	2	0.157299	0.386871	other	COG0456	GC_00001157, GC_00002843	0	1	1	1
Zn-dependent peptidase ImmA, M78 family (ImmA) (PDB:3DTE)!!!Antitoxin component HigA of the HigAB toxin-antitoxin module, contains an N-terminal HTH domain (HigA)	2	0.157299	0.386871	other	COG2856!!!COG5499	GC_00003199	0	1	1	1
Uncharacterized OB-fold protein, contains Zn-ribbon domain (PDB:3IRB)	2	0.157299	0.386871	other	COG1545	GC_00001290	0	1	1	1
Methylmalonyl-CoA mutase, C-terminal domain/subunit (cobalamin-binding) (Sbm) (PDB:1B1A)	2	0.157299	0.386871	other	COG2185	GC_00002381	0	1	1	1
Type I restriction-modification system, DNA methylase subunit (HsdM) (PDB:2AR0) (PUBMED:26872910)	2	0.157299	0.386871	other	COG0286	GC_00001704	0	1	1	1
Predicted nuclease, contains PIN domain, potential toxin-antitoxin system component (PUBMED:19493340)	2	0.157299	0.386871	other	COG4634	GC_00003130	0	1	1	1
Flagellar capping protein FliD (FliD) (PDB:5FHY)	2	0.157299	0.386871	other	COG1345	GC_00003706	0	1	1	1
Methylase of chemotaxis methyl-accepting proteins (CheR) (PDB:1AF7)	2	0.157299	0.386871	other	COG1352	GC_00001391, GC_00003866	0	1	1	1
DNA topoisomerase VI, subunit A (Spo11) (PDB:1D3Y)	2	0.157299	0.386871	other	COG1697	GC_00001718	0	1	1	1
Enoyl-[acyl-carrier-protein] reductase FabI (FabI) (PDB:1C14)	2	0.157299	0.386871	other	COG0623	GC_00001755	0	1	1	1
NAD dependent epimerase/dehydratase family enzyme (YfcH) (PDB:4B4O)	2	0.157299	0.386871	other	COG1090	GC_00001584	0	1	1	1
Methyl-accepting chemotaxis protein (MCP) (Tar) (PDB:1QU7)!!!Signal transduction histidine kinase NarQ, nitrate/nitrite-specific (NarQ)	2	0.157299	0.386871	other	COG0840!!!COG3850	GC_00001477	0	1	1	1
Predicted antitoxin component YuzE of a toxin-antitoxin system, DUF2283 family (YuzE)	2	0.157299	0.386871	other	COG5428	GC_00001993, GC_00003683	0	1	1	1
Urease accessory protein UreH (UreH) (PDB:3SF5)	2	0.157299	0.386871	other	COG0829	GC_00001766	0	1	1	1
Cu/Zn superoxide dismutase (SodC) (PDB:1ESO)	2	0.157299	0.386871	other	COG2032	GC_00002899	0	1	1	1
HEPN domain protein, predicted toxin of MNT-HEPN system (HEPN) (PUBMED:26112399)	2	0.157299	0.386871	other	COG2361	GC_00000975, GC_00001609, GC_00002140	0	1	1	1
DNA-binding transcriptional regulator, MarR family (MarR) (PDB:1JGS)	2	0.157299	0.386871	other	COG1846	GC_00001066, GC_00002879, GC_00003477, GC_00003804	0	1	1	1
Undecaprenyl pyrophosphate phosphatase (UppP) (PDB:5OON)	2	0.157299	0.386871	other	COG1968	GC_00003125	0	1	1	1
Flagellar motor switch protein FliG (FliG) (PDB:4FHR)	2	0.157299	0.386871	other	COG1536	GC_00001726	0	1	1	1
Glycosyltransferase involved in cell wall bisynthesis (RfaB) (PDB:2IV7)!!!Glycosyltransferase, GT2 family (WcaE) (PDB:2Z86)	2	0.157299	0.386871	other	COG0438!!!COG1216	GC_00002451, GC_00003518	0	1	1	1
Signal transduction histidine kinase ComP (ComP) (PDB:4GT8)	2	0.157299	0.386871	other	COG4585	GC_00002050	0	1	1	1
Uncharacterized conserved protein YjbI, contains pentapeptide repeats (YjbI) (PDB:2BM4)	2	0.157299	0.386871	other	COG1357	GC_00003662	0	1	1	1
Branched-chain amino acid ABC-type transport system, permease component (LivH)	2	0.157299	0.386871	other	COG0559	GC_00001515	0	1	1	1
Broad specificity phosphatase PhoE (PhoE) (PDB:1EBB)	2	0.157299	0.386871	other	COG0406	GC_00001829	0	1	1	1
Peptidyl-prolyl cis-trans isomerase (rotamase) - cyclophilin family (PpiB) (PDB:4DGD)	2	0.157299	0.386871	other	COG0652	GC_00003185	0	1	1	1
DNA-directed RNA polymerase, alpha subunit/40 kD subunit (RpoA) (PDB:4KN7)!!!Tetratricopeptide (TPR) repeat (TPR) (PDB:3AS4)	2	0.157299	0.386871	other	COG0202!!!COG0457	GC_00003656	0	1	1	1
Flavorubredoxin (NorV) (PDB:4D02)	2	0.157299	0.386871	other	COG1773	GC_00003055	0	1	1	1
Uncharacterized conserved protein, DUF497 family (PDB:3U97)	2	0.157299	0.386871	other	COG2929	GC_00001406, GC_00001966	0	1	1	1
Cyclic di-GMP-binding protein YajQ, UPF0234 family (YajQ) (PDB:1IN0) (PUBMED:25329577)	2	0.157299	0.386871	other	COG1666	GC_00001203	0	1	1	1
Fermentation-respiration switch esterase FrsA, DUF1100 family (FrsA)	2	0.157299	0.386871	other	COG1073	GC_00002837	0	1	1	1
Flagellar basal body rod protein FlgB (FlgB)	2	0.157299	0.386871	other	COG1815	GC_00003434	0	1	1	1
Catechol 2,3-dioxygenase or related enzyme, vicinal oxygen chelate (VOC) family (GloA) (PDB:3R4Q) (PUBMED:11830595)	2	0.157299	0.386871	other	COG0346	GC_00002723	0	1	1	1
Exonuclease VII small subunit (XseB) (PDB:1VP7)	2	0.157299	0.386871	other	COG1722	GC_00002829	0	1	1	1
Trk/Ktr K+ transport system regulatory component TrkA/KtrA/KtrC, RCK domain (TrkA) (PDB:4XTT) (PUBMED:23815639;25957408;31868587;32095817)!!!Predicted Kef-type K+ transport protein, K+/H+ antiporter domain (RosB)	2	0.157299	0.386871	other	COG0569!!!COG4651	GC_00002639	0	1	1	1
Flagellar basal body rod protein FlgG (FlgG) (PDB:6JZR)	2	0.157299	0.386871	other	COG4786	GC_00000948, GC_00002062, GC_00003497	0	1	1	1
HD-GYP domain, c-di-GMP phosphodiesterase class II (or its inactivated variant) (HDGYP) (PDB:5Z7C) (PUBMED:23475961)	2	0.157299	0.386871	other	COG2206	GC_00000581, GC_00001063	0	1	1	1
HD-like signal output (HDOD) domain, no enzymatic activity (HDOD) (PDB:1VQR)!!!DNA-binding transcriptional response regulator, NtrC family, contains REC, AAA-type ATPase, and a Fis-type DNA-binding domains (AtoC) (PDB:1ZY2)	2	0.157299	0.386871	other	COG1639!!!COG2204	GC_00000034	0	1	1	1
Alpha/beta superfamily hydrolase (PDB:2FUK)	2	0.157299	0.386871	other	COG2945	GC_00001293	0	1	1	1
Polyferredoxin NapH (NapH) (PUBMED:27322068)!!!cAMP-binding domain of CRP or a regulatory subunit of cAMP-dependent protein kinases (Crp) (PDB:1FT9)!!!DNA-binding transcriptional response regulator, NtrC family, contains REC, AAA-type ATPase, and a Fis-type DNA-binding domains (AtoC) (PDB:1ZY2)	2	0.157299	0.386871	other	COG0348!!!COG0664!!!COG2204	GC_00002231, GC_00002719	0	1	1	1
MinD-like ATPase FlhG/YlxH, activator of the FlhF-type GTPase (FlhG) (PDB:1G3Q)!!!Two-component response regulator, PleD family, consists of two REC domains and a diguanylate cyclase (GGDEF) domain (PleD) (PDB:1W25)	2	0.157299	0.386871	other	COG0455!!!COG3706	GC_00003805	0	1	1	1
Cytochrome c, mono- and diheme variants (CccA) (PDB:1A2S)!!!Cytochrome c2 (Cyc7) (PDB:1YEA)	2	0.157299	0.386871	other	COG2010!!!COG3474	GC_00001548, GC_00002618, GC_00003376, GC_00003870	0	1	1	1
SirA-like two-layered alpha/beta sandwich domain, DUF2249 family	2	0.157299	0.386871	other	COG4309	GC_00002331	0	1	1	1
Uncharacterized membrane protein YdjX, related to fungal oxalate transporter, TVP38/TMEM64 family (TVP38) (PUBMED:20889782)!!!Rhodanese-related sulfurtransferase (PspE) (PDB:1TQ1)	2	0.157299	0.386871	other	COG0398!!!COG0607	GC_00001149	0	1	1	1
Predicted nucleotidyltransferase MJ0435 (MJ0435) (PDB:1WOT)	2	0.157299	0.386871	other	COG1669	GC_00000416, GC_00001487, GC_00001845, GC_00002131, GC_00003344, GC_00003422, GC_00003717	0	1	1	1
GAF domain (GAF)!!!Signal transduction histidine kinase regulating C4-dicarboxylate transport system (PDB:4GCZ)	2	0.157299	0.386871	other	COG2203!!!COG4191	GC_00001408	0	1	1	1
Response regulator c-di-GMP phosphodiesterase, RpfG family, contains REC and HD-GYP domains (RpfG)	2	0.157299	0.386871	other	COG3437	GC_00001516, GC_00003374	0	1	1	1
3-deoxy-D-arabino-heptulosonate 7-phosphate (DAHP) synthase (AroG1) (PDB:6U8J)	2	0.157299	0.386871	other	COG0722	GC_00001012, GC_00003777	0	1	1	1
ATPase components of ABC transporters with duplicated ATPase domains (Uup) (PDB:5ZXD)	2	0.157299	0.386871	other	COG0488	GC_00001538, GC_00002450	0	1	1	1
Multisubunit Na+/H+ antiporter, MnhF subunit (MnhF) (PDB:6CFW)	2	0.157299	0.386871	other	COG2212	GC_00002548	0	1	1	1
Ribosomal protein L32 (RpmF) (PDB:1VS6) (PUBMED:17114934)	2	0.157299	0.386871	other	COG0333	GC_00001958	0	1	1	1
Predicted transcriptional regulator, contains HTH domain (PDB:3LMM)	2	0.157299	0.386871	other	COG2865	GC_00000913	0	1	1	1
Coenzyme F420-reducing hydrogenase, delta subunit (FrhD) (PDB:5ODC)	2	0.157299	0.386871	other	COG1908	GC_00001881	0	1	1	1
Ca2+/Na+ antiporter (ECM27) (PDB:3V5S)	2	0.157299	0.386871	other	COG0530	GC_00002729	0	1	1	1
Superfamily I DNA and RNA helicases	2	0.157299	0.386871	other	COG3972	GC_00001042	0	1	1	1
Flagellar assembly protein FapA, interacts with EIIAGlc (FapA) (PUBMED:27218601)!!!Predicted RNA-binding protein Jag (SpoIIIJ-associated), conains KH and R3H domains (Jag) (PDB:3GKU)	2	0.157299	0.386871	other	COG1315!!!COG1847	GC_00003083	0	1	1	1
Cytochrome c, mono- and diheme variants (CccA) (PDB:1A2S)!!!Thiosulfate dehydrogenase TsdA, contains C-terminal cytochrome c domain (TsdA) (PUBMED:32457501)	2	0.157299	0.386871	other	COG2010!!!COG3258	GC_00002070	0	1	1	1
Ferredoxin-like protein FixX (FixX)	2	0.157299	0.386871	other	COG2440	GC_00001551	0	1	1	1
MFS-type transporter involved in bile tolerance, Atg22 family (BtlA) (PUBMED:12583894)	2	0.157299	0.386871	other	COG2270	GC_00002295	0	1	1	1
tRNA 5-hydroxyU34 O-methylase TrmR/YrrM (TrmR) (PDB:1H1D) (PUBMED:29982645)	2	0.157299	0.386871	other	COG4122	GC_00002555	0	1	1	1
Sugar transferase involved in LPS biosynthesis (colanic, teichoic acid) (WcaJ) (PDB:5W7L)	2	0.157299	0.386871	other	COG2148	GC_00003204	0	1	1	1
Glycerol uptake facilitator or related aquaporin (Major Intrinsic protein Family) (GlpF) (PDB:1FQY)	2	0.157299	0.386871	other	COG0580	GC_00000453	0	1	1	1
Predicted periplasmic protein	2	0.157299	0.386871	other	COG3904	GC_00003008	0	1	1	1
NDP-sugar epimerase, includes UDP-GlcNAc-inverting 4,6-dehydratase FlaA1 and capsular polysaccharide biosynthesis protein EpsC (FlaA1) (PDB:2GN4)!!!Sugar transferase involved in LPS biosynthesis (colanic, teichoic acid) (WcaJ) (PDB:5W7L)	2	0.157299	0.386871	other	COG1086!!!COG2148	GC_00000858, GC_00002942, GC_00003039	0	1	1	1
ATP-dependent DNA ligase (CDC9) (PDB:1A0I)	2	0.157299	0.386871	other	COG1793	GC_00002401	0	1	1	1
Na+-transporting NADH:ubiquinone oxidoreductase, subunit NqrC (NqrC) (PDB:4P6V)	2	0.157299	0.386871	other	COG2869	GC_00001943	0	1	1	1
Thymidine phosphorylase (DeoA) (PDB:1AZY)	2	0.157299	0.386871	other	COG0213	GC_00001953	0	1	1	1
GGDEF domain, diguanylate cyclase (c-di-GMP synthetase) or its enzymatically inactive variants (GGDEF) (PDB:6D9M)	2	0.157299	0.386871	other	COG2199	GC_00002965	0	1	1	1
Phosphoaspartate phosphatase CheC, specific for CheY-P (CheC) (PDB:2F9Z)	2	0.157299	0.386871	other	COG1776	GC_00000915	0	1	1	1
CRISPR/Cas system-associated endoribonuclease Cas2 (Cas2) (PDB:2I0X)	2	0.157299	0.386871	other	COG1343	GC_00001930	0	1	1	1
Curved DNA-binding protein CbpA, contains a DnaJ-like domain (CbpA)!!!O-antigen ligase (RfaL)	2	0.157299	0.386871	other	COG2214!!!COG3307	GC_00003402	0	1	1	1
Uncharacterized conserved protein TM0948, MoaA-related, radical SAM superfamily (TM0948)	2	0.157299	0.386871	other	COG5014	GC_00003288	0	1	1	1
Acetyl-CoA carboxylase beta subunit (AccD) (PDB:2F9I)	2	0.157299	0.386871	other	COG0777	GC_00002436	0	1	1	1
L-alanine-DL-glutamate epimerase or related enzyme of enolase superfamily (RspA) (PDB:1BKH)	2	0.157299	0.386871	other	COG4948	GC_00003755	0	1	1	1
Predicted transcriptional regulator, contains ribbon-helix-helix (RHH_1) domain (PutA1) (PDB:6IYA)	2	0.157299	0.386871	other	COG3905	GC_00003015	0	1	1	1
Predicted PurR-regulated permease PerM (PerM)	2	0.157299	0.386871	other	COG0628	GC_00002087	0	1	1	1
Predicted nucleic acid-binding protein, contains PIN domain	2	0.157299	0.386871	other	COG1569	GC_00003489	0	1	1	1
Na+-transporting NADH:ubiquinone oxidoreductase, subunit NqrD (NqrD) (PDB:4P6V)!!!Na+-transporting NADH:ubiquinone oxidoreductase, subunit NqrE (NqrE) (PDB:4P6V)	2	0.157299	0.386871	other	COG1347!!!COG2209	GC_00000914	0	1	1	1
ABC-type branched-chain amino acid transport system, periplasmic component (LivK) (PDB:1USG)	2	0.157299	0.386871	other	COG0683	GC_00001445	0	1	1	1
tRNA G37 N-methylase Trm5 (Trm5) (PDB:2YX1)	2	0.157299	0.386871	other	COG2520	GC_00000985	0	1	1	1
Spore maturation protein CgeB	2	0.157299	0.386871	other	COG4641	GC_00001340	0	1	1	1
CBS domain (CBS) (PDB:1B3O)	2	0.157299	0.386871	other	COG0517	GC_00001764, GC_00003029, GC_00003139	0	1	1	1
Flagellar hook-capping protein FlgD (FlgD) (PDB:6IEF)	2	0.157299	0.386871	other	COG1843	GC_00001799	0	1	1	1
Protoporphyrinogen oxidase HemY/PPOX (HemY) (PDB:3LOV)	2	0.157299	0.386871	other	COG1232	GC_00002620	0	1	1	1
Serine protease, subtilase family	2	0.157299	0.386871	other	COG1572	GC_00003625	0	1	1	1
DNA-binding transcriptional regulator, XRE-family HTH domain (XRE) (PDB:1UTX)	2	0.157299	0.386871	other	COG1476	GC_00003826	0	1	1	1
2-Methylisocitrate lyase and related enzymes, PEP mutase family (PrpB) (PDB:1XG3)	2	0.157299	0.386871	other	COG2513	GC_00003711	0	1	1	1
Periplasmic protein Wza involved in polysaccharide export, contains SLBB domain of the beta-grasp fold (Wza) (PDB:2J58) (PUBMED:17250770)	2	0.157299	0.386871	other	COG1596	GC_00001760, GC_00001834	0	1	1	1
Tellurite resistance protein TehA and related permeases (TehA) (PDB:3M71)	2	0.157299	0.386871	other	COG1275	GC_00003831	0	1	1	1
Uncharacterized protein, DUF1786 family, actin-like ATPase superfamily (AF0413)	2	0.157299	0.386871	other	COG4012	GC_00001666	0	1	1	1
Chromosomal replication initiation ATPase DnaA (DnaA) (PDB:1L8Q)!!!REP element-mobilizing transposase RayT (RAYT) (PDB:4ER8)	2	0.157299	0.386871	other	COG0593!!!COG1943	GC_00000067, GC_00003562, GC_00003773	0	1	1	1
Lipid-binding SYLF domain, Ysc84/FYVE family (SYLF) (PUBMED:21624956)	2	0.157299	0.386871	other	COG2930	GC_00001827	0	1	1	1
Multisubunit Na+/H+ antiporter, MnhE subunit (MnhE) (PDB:6CFW)	2	0.157299	0.386871	other	COG1863	GC_00002292	0	1	1	1
ABC-type Co2+ transport system, permease component (CbiM) (PDB:4M58) (PUBMED:25313401)	2	0.157299	0.386871	other	COG0310	GC_00001176	0	1	1	1
Flagellar basal body P-ring protein FlgI (FlgI)	2	0.157299	0.386871	other	COG1706	GC_00003101	0	1	1	1
Hydrogenase/urease maturation factor HypB, Ni2+-binding GTPase (HypB) (PDB:2HF8) (PUBMED:24338018;23899293)	2	0.157299	0.386871	other	COG0378	GC_00002189	0	1	1	1
Heterodisulfide reductase, subunit C (HdrC) (PDB:5ODC)	2	0.157299	0.386871	other	COG1150	GC_00002536	0	1	1	1
Protein-tyrosine-phosphatase (Wzb) (PDB:4D74) (PUBMED:26641313)	2	0.157299	0.386871	other	COG0394	GC_00002235, GC_00003795	0	1	1	1
UDP-glucose 4-epimerase (GalE) (PDB:1A9Y)	2	0.157299	0.386871	other	COG1087	GC_00002175	0	1	1	1
Predicted RNase MK1237, contains PIN domain, UPF0278 family	2	0.157299	0.386871	other	COG1458	GC_00001061	0	1	1	1
Fructose-1,6-bisphosphatase/sedoheptulose 1,7-bisphosphatase or related protein (GlpX) (PDB:1NI9)	2	0.157299	0.386871	other	COG1494	GC_00002226	0	1	1	1
Cytosine/adenosine deaminase or related metal-dependent hydrolase (SsnA) (PDB:3O7U)	2	0.157299	0.386871	other	COG0402	GC_00000885	0	1	1	1
Phosphoaspartate phosphatase CheC, specific for CheY-P (CheC) (PDB:2F9Z)!!!Flagellar motor switch/type III secretory pathway protein FliN (FliN) (PDB:1O9Y)	2	0.157299	0.386871	other	COG1776!!!COG1886	GC_00002356	0	1	1	1
Pterin-4a-carbinolamine dehydratase (PhhB) (PDB:1DCH)	2	0.157299	0.386871	other	COG2154	GC_00002454	0	1	1	1
Predicted RNA methylase (PDB:6H2U)	2	0.157299	0.386871	other	COG2263	GC_00001935	0	1	1	1
Transposase InsO and inactivated derivatives (Tra5)	2	0.157299	0.386871	other	COG2801	GC_00003104	0	1	1	1
Glucokinase (Glk) (PDB:1Q18)	2	0.157299	0.386871	other	COG0837	GC_00002668	0	1	1	1
Precorrin-6B methylase 2 (CobL) (PDB:1F38)!!!Predicted O-linked N-acetylglucosamine transferase, SPINDLY family (Spy) (PDB:2JLB)!!!Flp pilus assembly protein TadD, contains TPR repeats (TadD) (PDB:3WXX)	2	0.157299	0.386871	other	COG2242!!!COG3914!!!COG5010	GC_00003541	0	1	1	1
Flagellar biosynthesis/type III secretory pathway M-ring protein FliF/YscJ (FliF) (PDB:6SCN)	2	0.157299	0.386871	other	COG1766	GC_00002977	0	1	1	1
Flagellar hook-associated protein FlgK (FlgK) (PDB:2D4Y)	2	0.157299	0.386871	other	COG1256	GC_00002304	0	1	1	1
DNA/RNA endonuclease G, NUC1 (NUC1) (PDB:1G8T)	2	0.157299	0.386871	other	COG1864	GC_00001155, GC_00002703	0	1	1	1
Serine/threonine-protein kinase RIO1 (RIO1) (PDB:4OTP)	2	0.157299	0.386871	other	COG1718	GC_00002767	0	1	1	1
Uncharacterized conserved protein YabE, contains G5 and tandem DUF348 domains (YabE) (PDB:5E27)!!!3D (Asp-Asp-Asp) domain, usually in lytic transglycosylases (PDB:4WLK) (PUBMED:16139297)	2	0.157299	0.386871	other	COG3583!!!COG3584	GC_00000069	0	1	1	1
Predicted endonuclease distantly related to archaeal Holliday junction resolvase, YraN/UPF0102 family (YraN) (PDB:3FOV)	2	0.157299	0.386871	other	COG0792	GC_00003691	0	1	1	1
Flagellar hook protein FlgE (FlgE) (PDB:3A69)	2	0.157299	0.386871	other	COG1749	GC_00002104	0	1	1	1
Uncharacterized conserved protein, DUF1326 domain	2	0.157299	0.386871	other	COG5588	GC_00002834	0	1	1	1
Abortive phage infection protein AbiEi, antitoxin conponent of an AbiEi-AbiEii TA system (AbiEi) (PUBMED:24465005;29518409)	2	0.157299	0.386871	other	COG5340	GC_00003525	0	1	1	1
Glutamate racemase (MurI) (PDB:1B73)	2	0.157299	0.386871	other	COG0796	GC_00003858	0	1	1	1
Sulfate permease or related transporter, MFS superfamily (SUL1) (PDB:3NY7)	2	0.157299	0.386871	other	COG0659	GC_00002705	0	1	1	1
Uncharacterized conserved protein YqgC, DUF456 family (YqgC)	2	0.157299	0.386871	other	COG2839	GC_00002923	0	1	1	1
Pyridoxal reductase PdxI or related oxidoreductase, aldo/keto reductase family (PdxI) (PDB:1LQA) (PUBMED:32253339)	2	0.157299	0.386871	other	COG0667	GC_00000991, GC_00002336	0	1	1	1
GDP-D-mannose dehydratase (Gmd) (PDB:1DB3)	2	0.157299	0.386871	other	COG1089	GC_00002721	0	1	1	1
Dipeptidase (PepD) (PDB:5IAU)	2	0.157299	0.386871	other	COG4690	GC_00001806	0	1	1	1
Lipoate-protein ligase B (LipB) (PDB:2QHT) (PUBMED:19798051)	2	0.157299	0.386871	other	COG0321	GC_00002271	0	1	1	1
Urease alpha subunit (UreC) (PDB:5A6T)	2	0.157299	0.386871	other	COG0804	GC_00002568	0	1	1	1
Adenosine/AMP kinase (PDB:1RLH)	2	0.157299	0.386871	other	COG1839	GC_00001188	0	1	1	1
Trans-aconitate methyltransferase (Tam) (PDB:2P35)	2	0.157299	0.386871	other	COG4106	GC_00003778	0	1	1	1
Flagellar biosynthesis protein FlhA (FlhA) (PDB:6AI0)	2	0.157299	0.386871	other	COG1298	GC_00003256	0	1	1	1
Flavin-binding protein dodecin (PDB:1MOG) (PUBMED:12679016)	2	0.157299	0.386871	other	COG3360	GC_00003259	0	1	1	1
HD superfamily phosphohydrolase (YdhJ) (PDB:2HEK)	2	0.157299	0.386871	other	COG1078	GC_00001737	0	1	1	1
Transmembrane transcriptional regulator RsiW (anti-sigma-W factor) (RsiW)	2	0.157299	0.386871	other	COG5662	GC_00001883	0	1	1	1
Cyclic di-GMP-binding flagellar brake protein FlgZ/YcgR, contains PilZNR(YcgR) and PilZ domains (YcgR) (PDB:5Y6F)	2	0.157299	0.386871	other	COG5581	GC_00000271	0	1	1	1
DNA-binding winged helix-turn-helix (wHTH) domain (CadC1)!!!Predicted ATPase	2	0.157299	0.386871	other	COG3710!!!COG3899	GC_00001178	0	1	1	1
Fe-S cluster carrier ATPase, Mrp/ApbC/NBP35 family (Mrp) (PDB:2PH1) (PUBMED:18616280;19114487;31709520)!!!Exopolysaccharide export protein/domain GumC/Wzc1 (GumC) (PUBMED:15003255;23089617)	2	0.157299	0.386871	other	COG0489!!!COG3206	GC_00002734, GC_00003114	0	1	1	1
Flagellar motor switch protein FliM (FliM) (PDB:2HP7)	2	0.157299	0.386871	other	COG1868	GC_00003001	0	1	1	1
Archaeal ribosome-binding protein aMBF1, putative translation factor, contains Zn-ribbon and HTH domains (aMBF1) (PDB:2MEZ) (PUBMED:24825021)!!!Zn-dependent peptidase ImmA, M78 family (ImmA) (PDB:3DTE)	2	0.157299	0.386871	other	COG1813!!!COG2856	GC_00001336	0	1	1	1
CheY-like REC (receiver) domain, includes chemotaxis protein CheY and sporulation regulator Spo0F (CheY) (PDB:6QRJ)!!!Signal transduction histidine kinase regulating C4-dicarboxylate transport system (PDB:4GCZ)	2	0.157299	0.386871	other	COG0784!!!COG4191	GC_00001167	0	1	1	1
Flagellar motor component MotA (MotA)	2	0.157299	0.386871	other	COG1291	GC_00002274	0	1	1	1
Endonuclease YncB, thermonuclease family (YncB)!!!DNA uptake protein ComE or related DNA-binding protein (ComEA) (PDB:2DUY)	2	0.157299	0.386871	other	COG1525!!!COG1555	GC_00002898	0	1	1	1
NMD protein affecting ribosome stability and mRNA decay (NMD3)	2	0.157299	0.386871	other	COG1499	GC_00002245	0	1	1	1
Ribosomal protein L33 (RpmG) (PDB:1VS6)	2	0.157299	0.386871	other	COG0267	GC_00002610	0	1	1	1
Flagellar biosynthesis/type III secretory pathway protein FliH (FliH) (PDB:5B0O)	2	0.157299	0.386871	other	COG1317	GC_00002695	0	1	1	1
NADPH-dependent glutamate synthase beta chain or related oxidoreductase (GltD) (PDB:1H7X)!!!Formate hydrogenlyase subunit 6/NADH:ubiquinone oxidoreductase 23 kD subunit (chain I) (NuoI) (PDB:1B0P)	2	0.157299	0.386871	other	COG0493!!!COG1143	GC_00000308, GC_00001227	0	1	1	1
Fructose-1,6-bisphosphatase (Fbp) (PDB:1BK4)	2	0.157299	0.386871	other	COG0158	GC_00001997	0	1	1	1
Predicted glycosyl hydrolase, GH43/DUF377 family (PDB:1VKD)	2	0.157299	0.386871	other	COG2152	GC_00001073, GC_00003601	0	1	1	1
Uncharacterized conserved protein YurZ, alkylhydroperoxidase/carboxymuconolactone decarboxylase family (YurZ) (PDB:3BEY)	2	0.157299	0.386871	other	COG0599	GC_00003094, GC_00003511	0	1	1	1
Co/Zn/Cd efflux system component (CzcD)	2	0.157299	0.386871	other	COG1230	GC_00003385	0	1	1	1
Predicted transcriptional regulator, contains an HTH and PUA-like domains	2	0.157299	0.386871	other	COG4933	GC_00003316	0	1	1	1
ABC-type uncharacterized transport system, ATPase component (PUBMED:10686096)	2	0.157299	0.386871	other	COG4674	GC_00002361	0	1	1	1
Hemerythrin (PDB:1A7D)	2	0.157299	0.386871	other	COG2703	GC_00000883	0	1	1	1
Alkylhydroperoxidase family enzyme, contains CxxC motif (YciW) (PDB:1GU9)	2	0.157299	0.386871	other	COG2128	GC_00003864	0	1	1	1
Predicted nucleotidyltransferase, MJ0604 family (MJ0604) (PDB:5YEP)	2	0.157299	0.386871	other	COG1708	GC_00001113, GC_00001654	0	1	1	1
6-phosphogluconolactonase/Glucosamine-6-phosphate isomerase/deaminase (NagB) (PDB:2RI0) (PUBMED:24163345)	2	0.157299	0.386871	other	COG0363	GC_00003043	0	1	1	1
Glutamate synthase domain 1 (GltB1) (PDB:1EA0)!!!Glutamate synthase domain 2 (GltB2) (PDB:1EA0)!!!Glutamate synthase domain 3 (GltB3) (PDB:1EA0)	2	0.157299	0.386871	other	COG0067!!!COG0069!!!COG0070	GC_00002016	0	1	1	1
Transcriptional regulator, contains XRE-family HTH domain (HipB) (PDB:1ADR)	2	0.157299	0.386871	other	COG1396	GC_00001057	0	1	1	1
N-hydroxylaminopurine reductase YiiM, contains MOSC domain (YiiM) (PDB:1O65) (PUBMED:18312271;29459651)	2	0.157299	0.386871	other	COG2258	GC_00003403	0	1	1	1
Cytochrome c551/c552 (CytC552) (PDB:2ZXY)	2	0.157299	0.386871	other	COG4654	GC_00000887	0	1	1	1
Multisubunit Na+/H+ antiporter, MnhG subunit (MnhG) (PDB:6CFW)	2	0.157299	0.386871	other	COG1320	GC_00001780	0	1	1	1
Chemotaxis receptor (MCP) glutamine deamidase CheD (CheD) (PDB:2F9Z)	2	0.157299	0.386871	other	COG1871	GC_00003499	0	1	1	1
Tetratricopeptide (TPR) repeat (TPR) (PDB:3AS4)!!!O-antigen ligase (RfaL)	2	0.157299	0.386871	other	COG0457!!!COG3307	GC_00002130	0	1	1	1
Outer membrane receptor for ferrienterochelin and colicins (FepA) (PDB:2HDF) (PUBMED:16468998)	2	0.157299	0.386871	other	COG4771	GC_00001020	0	1	1	1
Dihydrolipoamide dehydrogenase (E3) component of pyruvate/2-oxoglutarate dehydrogenase complex or glutathione oxidoreductase (Lpd) (PDB:6QKG)!!!2,4-dienoyl-CoA reductase or related NADH-dependent reductase, Old Yellow Enzyme (OYE) family (FadH) (PDB:1BWK)	2	0.157299	0.386871	other	COG1249!!!COG1902	GC_00001029	0	1	1	1
Glucoamylase (glucan-1,4-alpha-glucosidase), GH15 family (SGA1) (PDB:1AGM)	2	0.157299	0.386871	other	COG3387	GC_00002575, GC_00003380	0	1	1	1
Mannose-1-phosphate guanylyltransferase (CpsB) (PDB:2QH5)	2	0.157299	0.386871	other	COG0836	GC_00001183	0	1	1	1
CheY-like REC (receiver) domain, includes chemotaxis protein CheY and sporulation regulator Spo0F (CheY) (PDB:6QRJ)!!!Signal transduction histidine kinase NarQ, nitrate/nitrite-specific (NarQ)!!!Sensor histidine kinase WalK (WalK) (PDB:4I5S)	2	0.157299	0.386871	other	COG0784!!!COG3850!!!COG5002	GC_00002217	0	1	1	1
Uncharacterized protein YkgJ, contains CxxCxxCC motif (YkgJ)	2	0.157299	0.386871	other	COG0727	GC_00003686	0	1	1	1
Wobble nucleotide-excising tRNase (RloC) (PUBMED:18681940)	2	0.157299	0.386871	other	COG4694	GC_00000927	0	1	1	1
Phosphate/sulfate permease (PitA) (PUBMED:31358606)	2	0.157299	0.386871	other	COG0306	GC_00001382, GC_00002757	0	1	1	1
Sterol desaturase/sphingolipid hydroxylase, fatty acid hydroxylase superfamily (ERG3) (PDB:4ZR0)	2	0.157299	0.386871	other	COG3000	GC_00003681	0	1	1	1
Urease gamma subunit (UreA) (PDB:1A5K)	2	0.157299	0.386871	other	COG0831	GC_00002172	0	1	1	1
Flagellar biosynthesis protein FliP (FliP) (PDB:5H72)	2	0.157299	0.386871	other	COG1338	GC_00003243	0	1	1	1
ABC-type branched-chain amino acid transport system, permease component (LivM)	2	0.157299	0.386871	other	COG4177	GC_00002344	0	1	1	1
Predicted phosphoribosyltransferase	2	0.157299	0.386871	other	COG1926	GC_00000961	0	1	1	1
Flagellar biosynthesis protein FlhB (FlhB) (PDB:6S3L)	2	0.157299	0.386871	other	COG1377	GC_00002202	0	1	1	1
GAF domain (GAF)!!!Response regulator c-di-GMP phosphodiesterase, RpfG family, contains REC and HD-GYP domains (RpfG)	2	0.157299	0.386871	other	COG2203!!!COG3437	GC_00003627	0	1	1	1
3'->5' ssDNA/RNA exonuclease TatD (TatD) (PDB:1J6O) (PUBMED:10747959;25114049)!!!Radical SAM superfamily maturase, SkfB/NifB/PqqE family (SkfB) (PDB:6Q2P) (PUBMED:23282011)	2	0.157299	0.386871	other	COG0084!!!COG0535	GC_00003517	0	1	1	1
Type III restriction endonuclease (ResIII)	2	0.157299	0.386871	other	COG3421	GC_00001096	0	1	1	1
CMP-N-acetylneuraminic acid synthetase, NeuA/PseF family (NeuA) (PDB:1EYR)	2	0.157299	0.386871	other	COG1083	GC_00002193	0	1	1	1
3-phosphoglycerate kinase (Pgk) (PDB:13PK)	2	0.157299	0.386871	other	COG0126	GC_00001013, GC_00001074, GC_00002867	0	1	1	1
Uncharacterized membrane protein, BrkB/YihY/UPF0761 family (not an RNase) (BrkB)	2	0.157299	0.386871	other	COG1295	GC_00003085	0	1	1	1
Heterodisulfide reductase, subunit B (HdrB) (PDB:5ODC)	2	0.157299	0.386871	other	COG2048	GC_00003663	0	1	1	1
Pentose-5-phosphate-3-epimerase (Rpe) (PDB:1H1Y)	2	0.157299	0.386871	other	COG0036	GC_00003162	0	1	1	1
CRISPR-associated protein Csa3, CARF domain (Csa3) (PDB:2WTE) (PUBMED:21093452)	2	0.157299	0.386871	other	COG3415	GC_00001147, GC_00001534	0	1	1	1
Predicted extracellular nuclease	2	0.157299	0.386871	other	COG2374	GC_00003535	0	1	1	1
Uncharacterized conserved protein, DUF2290 domain	2	0.157299	0.386871	other	COG5619	GC_00003669	0	1	1	1
PAS domain (PAS) (PDB:2MWG)!!!MHYT domain, NO-binding membrane sensor (MHYT)!!!Signal transduction histidine kinase regulating C4-dicarboxylate transport system (PDB:4GCZ)	2	0.157299	0.386871	other	COG2202!!!COG3300!!!COG4191	GC_00003587	0	1	1	1
Arsenite efflux pump ArsB, ACR3 family (ACR3)	2	0.157299	0.386871	other	COG0798	GC_00002283	0	1	1	1
Serine/threonine protein kinase (SPS1) (PDB:6G4J)	2	0.157299	0.386871	other	COG0515	GC_00000011, GC_00001925, GC_00002002, GC_00002011	0	1	1	1
DNA-binding SWIB/MDM2 domain (Rsc6)	2	0.157299	0.386871	other	COG5531	GC_00001636	0	1	1	1
Formate/nitrite transporter FocA, FNT family (FocA) (PDB:3KCU)	2	0.157299	0.386871	other	COG2116	GC_00000646, GC_00001836	0	1	1	1
Transposase and inactivated derivatives (PUBMED:22399070)	2	0.157299	0.386871	other	COG3676	GC_00000902	0	1	1	1
Cytoplasmic potassium-binding protein Kbp/XkdP/YgaU, contains LysM domain (XkdP) (PDB:5FIM) (PUBMED:27112601)!!!Septal ring factor EnvC, activator of murein hydrolases AmiA and AmiB (EnvC)	2	0.157299	0.386871	other	COG1652!!!COG4942	GC_00001492	0	1	1	1
DNA-binding response regulator, NarL/FixJ family, contains REC and HTH domains (CitB) (PDB:1A04)	2	0.157299	0.386871	other	COG2197	GC_00001132, GC_00003075	0	1	1	1
Retron-type reverse transcriptase (YkfC)	2	0.157299	0.386871	other	COG3344	GC_00002132	0	1	1	1
2-methylcitrate dehydratase PrpD (PrpD) (PDB:1SZQ)	2	0.157299	0.386871	other	COG2079	GC_00001916	0	1	1	1
Bacillopeptidase F, M6 metalloprotease family	2	0.157299	0.386871	other	COG4412	GC_00001356	0	1	1	1
Carbonic anhydrase (CynT) (PDB:1EKJ) (PUBMED:22081392)	2	0.157299	0.386871	other	COG0288	GC_00002495	0	1	1	1
Phenylacetate-coenzyme A ligase PaaK, adenylate-forming domain family (PaaK) (PDB:2Y4O)	2	0.157299	0.386871	other	COG1541	GC_00002023	0	1	1	1
Urease accessory protein UreE (UreE) (PDB:1EAR)	2	0.157299	0.386871	other	COG2371	GC_00001869	0	1	1	1
Lactoylglutathione lyase-related enzyme, vicinal oxygen chelate (VOC) family (VOC) (PDB:3OXH) (PUBMED:31710815)	2	0.157299	0.386871	other	COG3324	GC_00003175	0	1	1	1
Type IV pilus assembly protein PilW (PilW)	2	0.157299	0.386871	other	COG4966	GC_00001081	0	1	1	1
Uncharacterized conserved protein YwbE, DUF2196 family (YwbE)	2	0.157299	0.386871	other	COG4895	GC_00002296	0	1	1	1
Membrane-bound lytic murein transglycosylase (MltA) (PDB:2AE0)	2	0.157299	0.386871	other	COG2821	GC_00003557	0	1	1	1
Uncharacterized membrane protein, DsbD domain (DsbD) (PUBMED:17768248)	2	0.157299	0.386871	other	COG2836	GC_00003867	0	1	1	1
Archaeal fructose-1,6-bisphosphatase or related enzyme, inositol monophosphatase family (SuhB) (PDB:1AWB)	2	0.157299	0.386871	other	COG0483	GC_00001439	0	1	1	1
ABC-type uncharacterized transport system, periplasmic component (PDB:3LFT)	2	0.157299	0.386871	other	COG2984	GC_00001528	0	1	1	1
Cytoplasmic potassium-binding protein Kbp/XkdP/YgaU, contains LysM domain (XkdP) (PDB:5FIM) (PUBMED:27112601)	2	0.157299	0.386871	other	COG1652	GC_00002221	0	1	1	1
Phosphate transport regulator YkaA, distantly related to PhoU, UPF0111/DUF47 family (YkaA) (PDB:2IIU)	2	0.157299	0.386871	other	COG1392	GC_00002200	0	1	1	1
DNA-directed RNA polymerase specialized sigma subunit (FliA) (PDB:1RP3)	2	0.157299	0.386871	other	COG1191	GC_00003645	0	1	1	1
6-phosphogluconate dehydrogenase (Gnd) (PDB:2ZYA) (PUBMED:25329577)	2	0.157299	0.386871	other	COG0362	GC_00002581	0	1	1	1
Peptide methionine sulfoxide reductase MsrA (MsrA) (PDB:1FF3)	2	0.157299	0.386871	other	COG0225	GC_00000213	0	1	1	1
Divalent metal cation (Fe/Co/Zn/Cd) efflux pump (FieF) (PDB:2QFI)	2	0.157299	0.386871	other	COG0053	GC_00000236, GC_00001225, GC_00003749	0	1	1	1
6-phosphofructokinase (PfkA) (PDB:1KZH)	2	0.157299	0.386871	other	COG0205	GC_00001441, GC_00001619	0	1	1	1
Ribosomal protein S1 (RpsA) (PDB:4NNH)	2	0.157299	0.386871	other	COG0539	GC_00002599	0	1	1	1
Response regulator c-di-GMP phosphodiesterase, RpfG family, contains REC and HD-GYP domains (RpfG)!!!Two-component response regulator, PleD family, consists of two REC domains and a diguanylate cyclase (GGDEF) domain (PleD) (PDB:1W25)	2	0.157299	0.386871	other	COG3437!!!COG3706	GC_00001711	0	1	1	1
Quinolinate synthase (NadA) (PDB:4HHE) (PUBMED:24498065)	2	0.157299	0.386871	other	COG0379	GC_00003225	0	1	1	1
Integral membrane sensor domain MASE1 (MASE1)!!!Sensor histidine kinase WalK (WalK) (PDB:4I5S)	2	0.157299	0.386871	other	COG3447!!!COG5002	GC_00001658	0	1	1	1
Ketopantoate reductase (PanE) (PDB:1BG6)	2	0.157299	0.386871	other	COG1893	GC_00001665	0	1	1	1
Flagellar biosynthesis GTPase FlhF (FlhF) (PDB:3SYN)	2	0.157299	0.386871	other	COG1419	GC_00002279	0	1	1	1
Type II secretory pathway ATPase component GspA/ExeA/MshM (ExeA) (PUBMED:21378198)	2	0.157299	0.386871	other	COG3267	GC_00000901	0	1	1	1
Polyisoprenoid-binding periplasmic protein YceI (YceI) (PDB:1WUB) (PUBMED:15741337;20236316)	2	0.157299	0.386871	other	COG2353	GC_00000045	0	1	1	1
Predicted restriction endonuclease, HNH family (PDB:6GHC)	2	0.157299	0.386871	other	COG3183	GC_00002459	0	1	1	1
Uncharacterized conserved protein, contains DUF2130 domain	2	0.157299	0.386871	other	COG4487	GC_00003887	0	1	1	1
ATP-dependent RNA circularization protein, DNA/RNA ligase (PAB1020) family (PDB:2VUG) (PUBMED:18511537)	2	0.157299	0.386871	other	COG1423	GC_00002828	0	1	1	1
Uncharacterized conserved protein (PUBMED:16737961)	2	0.157299	0.386871	other	COG4855	GC_00002910	0	1	1	1
HEPN domain protein, predicted toxin of MNT-HEPN system (HEPN) (PDB:2HSB) (PUBMED:26112399)	2	0.157299	0.386871	other	COG1895	GC_00000891	0	1	1	1
Glucan phosphorylase (GlgP) (PDB:1A8I)	2	0.157299	0.386871	other	COG0058	GC_00003286	0	1	1	1
Superfamily II DNA and RNA helicase (SrmB) (PDB:3RRM)	2	0.157299	0.386871	other	COG0513	GC_00000800, GC_00002364, GC_00003200	0	1	1	1
Predicted NTPase, NACHT family domain (NACHT)	2	0.157299	0.386871	other	COG5635	GC_00001692	0	1	1	1
4-alpha-glucanotransferase (MalQ) (PDB:1CWY)	2	0.157299	0.386871	other	COG1640	GC_00002623	0	1	1	1
Fructose/tagatose bisphosphate aldolase (Fba) (PDB:1B57)	2	0.157299	0.386871	other	COG0191	GC_00001991	0	1	1	1
Bacteriophage protein gp37	2	0.157299	0.386871	other	COG4422	GC_00002751	0	1	1	1
Signal transduction histidine kinase (BaeS) (PDB:1JOY)!!!HPt (histidine-containing phosphotransfer) domain (HPtr) (PDB:3IQT)!!!PAS domain (PAS) (PDB:2MWG)!!!GAF domain (GAF)!!!Two-component response regulator, PleD family, consists of two REC domains and a diguanylate cyclase (GGDEF) domain (PleD) (PDB:1W25)	2	0.157299	0.386871	other	COG0642!!!COG2198!!!COG2202!!!COG2203!!!COG3706	GC_00002123	0	1	1	1
Predicted Zn-dependent protease, minimal metalloprotease (MMP)-like domain (PDB:3E11)	2	0.157299	0.386871	other	COG3824	GC_00001812	0	1	1	1
Chemotaxis response regulator CheB, contains REC and protein-glutamate methylesterase domains (CheB) (PDB:1A2O)	2	0.157299	0.386871	other	COG2201	GC_00003194, GC_00003619	0	1	1	1
Predicted flavoprotein YhiN (YhiN) (PDB:3V76)	2	0.157299	0.386871	other	COG2081	GC_00003339	0	1	1	1
L-lactate utilization protein LutB, contains a ferredoxin-type domain (LutB)	2	0.157299	0.386871	other	COG1139	GC_00001153	0	1	1	1
Acetyltransferase, isoleucine patch superfamily (WbbJ)!!!Predicted dehydrogenase (MviM) (PDB:3UUW)	2	0.157299	0.386871	other	COG0110!!!COG0673	GC_00000063	0	1	1	1
Predicted membrane GTPase TypA/BipA involved in stress response (TypA) (PDB:5A9V)	2	0.157299	0.386871	other	COG1217	GC_00000871	0	1	1	1
sRNA-binding carbon storage regulator CsrA (CsrA) (PDB:1T3O)	2	0.157299	0.386871	other	COG1551	GC_00001094	0	1	1	1
Ubiquinone/menaquinone biosynthesis C-methylase UbiE/MenG (UbiE) (PDB:4OBW)!!!RNA methyltransferase activator Trm112/YbaR (Trm112) (PDB:2KPI) (PUBMED:27986851;30010922)	2	0.157299	0.386871	other	COG2226!!!COG2835	GC_00002504	0	1	1	1
Predicted RNA binding protein YcfA, dsRBD-like fold, HicA-like mRNA interferase family (YcfA) (PDB:1WHZ) (PUBMED:16895922)	2	0.157299	0.386871	other	COG1724	GC_00001056, GC_00001075, GC_00001301, GC_00001321	0	1	1	1
Uncharacterized protein, contains predicted SAM-dependent methyltransferase domain (PDB:4PIM)	2	0.157299	0.386871	other	COG4301	GC_00001375	0	1	1	1
Lipoprotein subunit MlaA of the ABC-type intermembrane phospholipid transporter Mla (MlaA) (PDB:5NUQ)	2	0.157299	0.386871	other	COG2853	GC_00000519	0	1	1	1
Flagellar biosynthesis protein FliR (FliR) (PDB:6S3R)	2	0.157299	0.386871	other	COG1684	GC_00003061	0	1	1	1
NDP-sugar pyrophosphorylase, includes eIF-2Bgamma, eIF-2Bepsilon, and LPS biosynthesis protein s (GCD1) (PDB:6JQ8)	2	0.157299	0.386871	other	COG1208	GC_00001496, GC_00002560, GC_00003785	0	1	1	1
Type II secretory pathway component GspD/PulD (secretin) (PulD) (PDB:5TCQ)!!!Cytochrome c-type biogenesis protein CcmH/NrfG (NrfG)	2	0.157299	0.386871	other	COG1450!!!COG4235	GC_00003195	0	1	1	1
Succinate dehydrogenase, hydrophobic anchor subunit (SdhD) (PDB:2WS3)	2	0.157299	0.386871	other	COG2142	GC_00002970	0	1	1	1
Signal transduction histidine kinase (BaeS) (PDB:1JOY)!!!DNA-binding response regulator, OmpR family, contains REC and winged-helix (wHTH) domain (OmpR) (PDB:1XHF)!!!CheY-like REC (receiver) domain, includes chemotaxis protein CheY and sporulation regulator Spo0F (CheY) (PDB:6QRJ)!!!HPt (histidine-containing phosphotransfer) domain (HPtr) (PDB:3IQT)!!!HAMP domain (HAMP)	2	0.157299	0.386871	other	COG0642!!!COG0745!!!COG0784!!!COG2198!!!COG2770	GC_00001716	0	1	1	1
Cytochrome bd-type quinol oxidase, subunit 1 (AppC) (PDB:5DOQ)	2	0.157299	0.386871	other	COG1271	GC_00003659, GC_00003688, GC_00003737	0	1	1	1
NDP-sugar epimerase, includes UDP-GlcNAc-inverting 4,6-dehydratase FlaA1 and capsular polysaccharide biosynthesis protein EpsC (FlaA1) (PDB:2GN4)	2	0.157299	0.386871	other	COG1086	GC_00001231	0	1	1	1
NADPH-dependent glutamate synthase beta chain or related oxidoreductase (GltD) (PDB:1H7X)	2	0.157299	0.386871	other	COG0493	GC_00003449	0	1	1	1
Uncharacterized conserved protein AsmA involved in outer membrane biogenesis (AsmA)	2	0.157299	0.386871	other	COG2982	GC_00003059	0	1	1	1
Type IV pilus assembly protein, ATPase PilM (PilM) (PDB:2YCH)	2	0.157299	0.386871	other	COG4972	GC_00001174	0	1	1	1
Tetratricopeptide (TPR) repeat (TPR) (PDB:3AS4)!!!ADP-heptose:LPS heptosyltransferase (RfaF) (PDB:1PSW)	2	0.157299	0.386871	other	COG0457!!!COG0859	GC_00003800	0	1	1	1
Molecular chaperone, HSP90 family (HtpG) (PDB:1Y4S) (PUBMED:30150682)	2	0.157299	0.386871	other	COG0326	GC_00001120	0	1	1	1
HAMP domain (HAMP)!!!Bacteriophytochrome (light-regulated signal transduction histidine kinase) (PDB:2VEA)	2	0.157299	0.386871	other	COG2770!!!COG4251	GC_00003190	0	1	1	1
Myo-inositol-1-phosphate synthase (INO1) (PDB:1GR0)	2	0.157299	0.386871	other	COG1260	GC_00002864	0	1	1	1
Cytochrome c553 (CytC553) (PDB:6Q2U)	2	0.157299	0.386871	other	COG2863	GC_00003258	0	1	1	1
General stress protein 26 (function unknown) (YzzA) (PDB:2I02)	2	0.157299	0.386871	other	COG3871	GC_00001016	0	1	1	1
Predicted DNA binding protein, CopG/RHH family	2	0.157299	0.386871	other	COG5304	GC_00001085	0	1	1	1
Glyceraldehyde-3-phosphate dehydrogenase/erythrose-4-phosphate dehydrogenase (GapA) (PDB:3ZDF)	2	0.157299	0.386871	other	COG0057	GC_00002917	0	1	1	1
Catalase (KatE) (PDB:6RJR)	2	0.157299	0.386871	other	COG0753	GC_00002207	0	1	1	1
Cell division protein FtsN (FtsN) (PDB:1UTA)!!!Uncharacterized conserved protein, DUF799 domain (PDB:4HRV)	2	0.157299	0.386871	other	COG3087!!!COG4380	GC_00003450	0	1	1	1
Chemotaxis protein histidine kinase CheA (CheA) (PDB:1B3Q)	2	0.157299	0.386871	other	COG0643	GC_00002270, GC_00002725	0	1	1	1
Molybdopterin-guanine dinucleotide biosynthesis protein (MobB) (PDB:1NP6) (PUBMED:32239579)	2	0.157299	0.386871	other	COG1763	GC_00003727	0	1	1	1
Type I site-specific restriction-modification system, R (restriction) subunit and related helicases ... (PDB:2W00)	2	0.157299	0.386871	other	COG0610	GC_00003184	0	1	1	1
Periplasmic serine protease, S1-C subfamily, contain C-terminal PDZ domain (DegQ) (PDB:2HGA) (PUBMED:29686141)!!!Putative cell wall-binding domain (amidase enhancer), LytB superfamily (LytB) (PDB:5J6Q)	2	0.157299	0.386871	other	COG0265!!!COG2247	GC_00001330	0	1	1	1
Uncharacterized conserved protein YfiM, DUF2279 family (yfiM)	2	0.157299	0.386871	other	COG5544	GC_00002718	0	1	1	1
Predicted oligopeptide transporter, OPT family (OPT)	2	0.157299	0.386871	other	COG1297	GC_00003320	0	1	1	1
Chemotaxis protein CheX, a CheY~P-specific phosphatase (CheX) (PDB:3H2D)	2	0.157299	0.386871	other	COG1406	GC_00001244	0	1	1	1
Cystathionine beta-lyase/cystathionine gamma-synthase (MetC) (PDB:1CL1)	2	0.157299	0.386871	other	COG0626	GC_00003151	0	1	1	1
1,4-alpha-glucan branching enzyme (GlgB) (PDB:4LPC) (PUBMED:25871919)	2	0.157299	0.386871	other	COG0296	GC_00001891, GC_00002129	0	1	1	1
Uncharacterized conserved protein YqeY, may have tRNA amino acid amidase activity (YqeY) (PDB:1NG6)	2	0.157299	0.386871	other	COG1610	GC_00001846	0	1	1	1
Rod binding protein domain (FlgJ1)	2	0.157299	0.386871	other	COG3951	GC_00003504	0	1	1	1
Uncharacterized inner membrane protein YnfA, drug/metabolite transporter superfamily (YnfA) (PUBMED:25560019)	2	0.157299	0.386871	other	COG1742	GC_00002382	0	1	1	1
Predicted oxidoreductase of the aldo/keto reductase family	2	0.157299	0.386871	other	COG1453	GC_00003792	0	1	1	1
Glycosyltransferase involved in cell wall bisynthesis (RfaB) (PDB:2IV7)!!!Mannose-6-phosphate isomerase, cupin superfamily (ManC) (PDB:1IPJ)	2	0.157299	0.386871	other	COG0438!!!COG0662	GC_00001202	0	1	1	1
Na+/H+-dicarboxylate symporter (GltP) (PDB:1XFH)	2	0.157299	0.386871	other	COG1301	GC_00003789	0	1	1	1
Uncharacterized conserved protein, DUF763 domain	2	0.157299	0.386871	other	COG1415	GC_00001124	0	1	1	1
Na+-transporting NADH:ubiquinone oxidoreductase, subunit NqrF (NqrF) (PDB:4P6V)	2	0.157299	0.386871	other	COG2871	GC_00001683	0	1	1	1
Cytochrome c peroxidase (MauG) (PDB:1EB7)!!!DNA-binding beta-propeller fold protein YncE (YncE) (PDB:3VGZ) (PUBMED:22120742;28628661)	2	0.157299	0.386871	other	COG1858!!!COG3391	GC_00001407	0	1	1	1
mRNA-degrading endonuclease (mRNA interferase) HigB, toxic component of the HigAB toxin-antitoxin module (HigB) (PDB:5IFG)	2	0.157299	0.386871	other	COG4680	GC_00002308	0	1	1	1
Uncharacterized membrane protein YphA, DoxX/SURF4 family (DoxX)	2	0.157299	0.386871	other	COG2259	GC_00000921	0	1	1	1
Predicted hydrolase of the alpha/beta-hydrolase fold (YheT)	2	0.157299	0.386871	other	COG0429	GC_00001302	0	1	1	1
Glucose-6-phosphate 1-dehydrogenase (Zwf) (PDB:5B7W) (PUBMED:18950999)	2	0.157299	0.386871	other	COG0364	GC_00002497	0	1	1	1
Transcriptional accessory protein Tex/SPT6 (Tex) (PDB:2OCE)	2	0.157299	0.386871	other	COG2183	GC_00001655	0	1	1	1
Sialic acid synthase SpsE, contains C-terminal SAF domain (SpsE) (PDB:1VLI)	2	0.157299	0.386871	other	COG2089	GC_00003301, GC_00003311, GC_00003427	0	1	1	1
Glycosyltransferase involved in cell wall bisynthesis (RfaB) (PDB:2IV7)!!!Ubiquinone/menaquinone biosynthesis C-methylase UbiE/MenG (UbiE) (PDB:4OBW)	2	0.157299	0.386871	other	COG0438!!!COG2226	GC_00003861	0	1	1	1
Predicted carbamoyl transferase, NodU family (PDB:3VEN)	2	0.157299	0.386871	other	COG2192	GC_00003549	0	1	1	1
PAS domain (PAS) (PDB:2MWG)!!!Signal transduction histidine kinase NarQ, nitrate/nitrite-specific (NarQ)	2	0.157299	0.386871	other	COG2202!!!COG3850	GC_00001088	0	1	1	1
Uncharacterized conserved protein YprB, contains RNaseH-like and TPR domains (YprB)	2	0.157299	0.386871	other	COG3359	GC_00001742	0	1	1	1
HD-like signal output (HDOD) domain, no enzymatic activity (HDOD) (PDB:1VQR)	2	0.157299	0.386871	other	COG1639	GC_00002028	0	1	1	1
Thioredoxin-related protein SoxW (SoxW) (PDB:4FYB)	2	0.157299	0.386871	other	COG2143	GC_00001542	0	1	1	1
Restriction endonuclease S subunit (HsdS) (PDB:1YDX)	2	0.157299	0.386871	other	COG0732	GC_00003287	0	1	1	1
NhaP-type Na+/H+ or K+/H+ antiporter (NhaP) (PDB:4CZB)	2	0.157299	0.386871	other	COG0025	GC_00001362	0	1	1	1
Aldehyde:ferredoxin oxidoreductase (YdhV) (PDB:1AOR)	2	0.157299	0.386871	other	COG2414	GC_00003157	0	1	1	1
Aspartate ammonia-lyase (AspA) (PDB:6WNG)	2	0.157299	0.386871	other	COG1027	GC_00002239	0	1	1	1
Flagellar basal body L-ring protein FlgH (FlgH)	2	0.157299	0.386871	other	COG2063	GC_00001039	0	1	1	1
Outer membrane protein TolC (TolC) (PDB:1EK9)!!!Cu/Ag efflux pump CusA (CusA) (PDB:3K07)	2	0.157299	0.386871	other	COG1538!!!COG3696	GC_00002525	0	1	1	1
Transcription elongation factor, GreA/GreB family (GreA) (PDB:1GRJ)	2	0.157299	0.386871	other	COG0782	GC_00002261	0	1	1	1
Predicted acetyltransferase, GNAT superfamily	2	0.157299	0.386871	other	COG3375	GC_00003469	0	1	1	1
Energy-coupling factor transporter ATP-binding protein EcfA2 (EcfA2) (PDB:4HUQ)	2	0.157299	0.386871	other	COG1122	GC_00003648	0	1	1	1
Plasmid maintenance system killer protein (HigB)	2	0.157299	0.386871	other	COG3549	GC_00001530, GC_00002612, GC_00002778, GC_00002872	0	1	1	1
5'-deoxynucleotidase YfbR and related HD superfamily hydrolases (YfbR) (PDB:2PAQ)	2	0.157299	0.386871	other	COG1896	GC_00001531, GC_00002106	0	1	1	1
Two-component response regulator, YesN/AraC family, consists of REC and AraC-type DNA-binding domains (YesN)	2	0.157299	0.386871	other	COG4753	GC_00002912	0	1	1	1
K+-sensing histidine kinase KdpD (KdpD) (PDB:2KSF)	2	0.157299	0.386871	other	COG2205	GC_00002232	0	1	1	1
Uncharacterized membrane protein YgcG, contains a TPM-fold domain (YgcG) (PDB:2KW7)	2	0.157299	0.386871	other	COG1512	GC_00002174	0	1	1	1
Ribosomal protein L19 (RplS) (PDB:1VS6) (PUBMED:27941785)	2	0.157299	0.386871	other	COG0335	GC_00001988	0	1	1	1
Tellurite resistance protein TerB (TerB2) (PDB:2JXU) (PUBMED:23044854)	2	0.157299	0.386871	other	COG4103	GC_00001686	0	1	1	1
Uncharacterized membrane permease YidK, sodium:solute symporter family (YidK) (PDB:2XQ2)	2	0.157299	0.386871	other	COG4146	GC_00001017	0	1	1	1
3-polyprenyl-4-hydroxybenzoate decarboxylase (UbiD) (PDB:2IDB) (PUBMED:28057757)	2	0.157299	0.386871	other	COG0043	GC_00001955	0	1	1	1
Flagellar basal body rod protein FlgC (FlgC)	2	0.157299	0.386871	other	COG1558	GC_00003862	0	1	1	1
Cytoskeletal protein CcmA, bactofilin family (CcmA) (PDB:2N3D)	2	0.157299	0.386871	other	COG1664	GC_00000010, GC_00000956	0	1	1	1
Uncharacterized conserved protein	2	0.157299	0.386871	other	COG4861	GC_00000911, GC_00001457, GC_00002992, GC_00003017	0	1	1	1
Two-component response regulator, PleD family, consists of two REC domains and a diguanylate cyclase (GGDEF) domain (PleD) (PDB:1W25)	2	0.157299	0.386871	other	COG3706	GC_00002609	0	1	1	1
Toxin component of the Txe-Axe toxin-antitoxin module, Txe/YoeB family (PDB:2A6Q)	2	0.157299	0.386871	other	COG4115	GC_00001557	0	1	1	1
dTDP-4-amino-4,6-dideoxygalactose transaminase (WecE) (PDB:4PIW) (PUBMED:15271350)!!!CBS domain (CBS) (PDB:1B3O)	2	0.157299	0.386871	other	COG0399!!!COG0517	GC_00000882	0	1	1	1
Signal transduction histidine kinase NtrY involved in nitrogen fixation and metabolism regulation (NtrY)	2	0.157299	0.386871	other	COG5000	GC_00002010, GC_00003803	0	1	1	1
Cytochrome c2 (Cyc7) (PDB:1YEA)	2	0.157299	0.386871	other	COG3474	GC_00000220	0	1	1	1
ATP-dependent protease ClpP, protease subunit (ClpP) (PDB:1TG6)	0	1	1	NA	COG0740	GC_00000375, GC_00000399	1	1	1	1
Phosphotransferase system mannitol/fructose-specific IIA domain (Ntr-type) (PtsN) (PDB:2OQ3)	0	1	1	NA	COG1762	GC_00000199	1	1	1	1
FoF1-type ATP synthase, membrane subunit a (AtpB) (PUBMED:22931285)	0	1	1	NA	COG0356	GC_00002481, GC_00003462	1	1	1	1
Succinate dehydrogenase/fumarate reductase, flavoprotein subunit (SdhA) (PDB:1KF6)	0	1	1	NA	COG1053	GC_00000327, GC_00000857	1	1	1	1
Broad specificity polyphosphatase and 5'/3'-nucleotidase SurE (SurE) (PDB:2V4N)	0	1	1	NA	COG0496	GC_00000629	1	1	1	1
Pyruvoyl-dependent arginine decarboxylase (PdaD) (PDB:1MT1)	0	1	1	NA	COG1945	GC_00000377	1	1	1	1
Mannosyl-3-phosphoglycerate phosphatase YedP/MpgP, HAD superfamily (YedP) (PDB:1XVI) (PUBMED:25848029)	0	1	1	NA	COG3769	GC_00000265	1	1	1	1
Triosephosphate isomerase (TpiA) (PDB:1HG3)	0	1	1	NA	COG0149	GC_00000622	1	1	1	1
Predicted class III extradiol dioxygenase, MEMO1 family (Mho1) (PDB:3BCZ)	0	1	1	NA	COG1355	GC_00001175, GC_00001761, GC_00002330, GC_00003594	1	1	1	1
Ribosome-associated translation inhibitor RaiA (RaiA) (PDB:1IMU)	0	1	1	NA	COG1544	GC_00000876, GC_00002782	1	1	1	1
Folate-dependent phosphoribosylglycinamide formyltransferase PurN (PurN) (PDB:1C2T) (PUBMED:25013077)	0	1	1	NA	COG0299	GC_00000338	1	1	1	1
Aspartyl-tRNA synthetase (AspS) (PDB:1C0A)	0	1	1	NA	COG0173	GC_00000397	1	1	1	1
Dihydropteroate synthase (FolP) (PDB:1AD1)	0	1	1	NA	COG0294	GC_00000639	1	1	1	1
Ribosomal protein L22 (RplV) (PDB:1VS6)	0	1	1	NA	COG0091	GC_00000498	1	1	1	1
Glycerophosphoryl diester phosphodiesterase (UgpQ) (PDB:1O1Z)!!!HEAT repeat (HEAT) (PDB:1OYZ)	0	1	1	NA	COG0584!!!COG1413	GC_00002615, GC_00002640	1	1	1	1
RecG-like helicase (RecG) (PDB:1GM5)	0	1	1	NA	COG1200	GC_00000124	1	1	1	1
Asp-tRNAAsn/Glu-tRNAGln amidotransferase A subunit or related amidase (GatA) (PDB:3H0L)	0	1	1	NA	COG0154	GC_00000231	1	1	1	1
Glycerophosphoryl diester phosphodiesterase (UgpQ) (PDB:1O1Z)	0	1	1	NA	COG0584	GC_00002392, GC_00003167	1	1	1	1
Orotate phosphoribosyltransferase (PyrE) (PDB:4WML)	0	1	1	NA	COG0461	GC_00000211	1	1	1	1
Cobalamin biosynthesis protein CbiG (CbiG)	0	1	1	NA	COG2073	GC_00000505	1	1	1	1
Ribosomal protein S10 (RpsJ) (PDB:4V4H)	0	1	1	NA	COG0051	GC_00000741	1	1	1	1
Fe-S cluster-containing oxidoreductase, includes glycolate oxidase subunit GlcF (GlpC)	0	1	1	NA	COG0247	GC_00000736, GC_00002702, GC_00003149	1	1	1	1
Translation elongation factor EF-Ts (Tsf) (PDB:1EFU)	0	1	1	NA	COG0264	GC_00000550	1	1	1	1
Signal transduction histidine kinase NtrB, nitrogen specific (NtrB) (PUBMED:23893111)	0	1	1	NA	COG3852	GC_00001832, GC_00002475, GC_00002949, GC_00003115, GC_00003140, GC_00003643	1	1	1	1
Ribosomal protein L2 (RplB) (PDB:1VS6)	0	1	1	NA	COG0090	GC_00000349	1	1	1	1
Sensor histidine kinase WalK (WalK) (PDB:4I5S)	0	1	1	NA	COG5002	GC_00001252, GC_00003890	1	1	1	1
NADH:ubiquinone oxidoreductase 24 kD subunit (chain E) (NuoE) (PDB:5XF9)	0	1	1	NA	COG1905	GC_00001303, GC_00001401, GC_00002589	1	1	1	1
Protein-tyrosine phosphatase (CDC14) (PDB:1D5R)	0	1	1	NA	COG2453	GC_00000190	1	1	1	1
Dolichol kinase (SEC59)!!!Phosphoserine phosphatase (SerB) (PDB:3N28)	0	1	1	NA	COG0170!!!COG0560	GC_00002267, GC_00002775	1	1	1	1
Aconitase A (AcnA) (PDB:1ACO)	0	1	1	NA	COG1048	GC_00000758	1	1	1	1
SOS-response transcriptional repressor LexA (RecA-mediated autopeptidase) (LexA) (PDB:1AY9)	0	1	1	NA	COG1974	GC_00001483, GC_00002545	1	1	1	1
5,10-methylenetetrahydrofolate reductase (MetF) (PDB:1B5T)	0	1	1	NA	COG0685	GC_00000518	1	1	1	1
NADH:ubiquinone oxidoreductase subunit 3 (chain A) (NuoA) (PDB:3RKO)	0	1	1	NA	COG0838	GC_00001741, GC_00002624	1	1	1	1
Mg/Co/Ni transporter MgtE (contains CBS domain) (MgtE) (PDB:2YVX)	0	1	1	NA	COG2239	GC_00000445	1	1	1	1
ACT domain-containing protein (ACTx2)	0	1	1	NA	COG4747	GC_00001397, GC_00003485	1	1	1	1
Outer membrane protein assembly factor BamD, BamD/ComL family (BamD) (PDB:2YHC)	0	1	1	NA	COG4105	GC_00001171, GC_00003678	1	1	1	1
Imidazoleglycerol phosphate dehydratase HisB (HisB2) (PDB:1RHY)	0	1	1	NA	COG0131	GC_00000591	1	1	1	1
DNA primase (bacterial type) (DnaG) (PDB:3B39) (PUBMED:28128549)	0	1	1	NA	COG0358	GC_00001022, GC_00002259, GC_00002457, GC_00002571	1	1	1	1
Holliday junction resolvasome RuvABC, ATP-dependent DNA helicase subunit RuvB (RuvB) (PDB:1HQC)	0	1	1	NA	COG2255	GC_00001698, GC_00003173	1	1	1	1
Purine nucleoside phosphorylase (XapA) (PDB:1YQQ)	0	1	1	NA	COG0005	GC_00000733, GC_00003292, GC_00003299, GC_00003701	1	1	1	1
Histidinol phosphatase or related hydrolase of the PHP family (HIS2) (PDB:1M65)	0	1	1	NA	COG1387	GC_00001887, GC_00003529	1	1	1	1
RNA 2',3'-cyclic phosphodiesterase (2'-5' RNA ligase) (ThpR) (PDB:1IUH) (PUBMED:25239919)	0	1	1	NA	COG1514	GC_00002537, GC_00002961	1	1	1	1
7-cyano-7-deazaguanine synthase (queuosine biosynthesis) (QueC) (PDB:2PG3) (PUBMED:14660578;17384645)	0	1	1	NA	COG0603	GC_00000708	1	1	1	1
REP element-mobilizing transposase RayT (RAYT) (PDB:4ER8)	0	1	1	NA	COG1943	GC_00000924, GC_00001152, GC_00001858, GC_00001895, GC_00002043, GC_00002285, GC_00002363, GC_00002430, GC_00002814, GC_00003180, GC_00003593, GC_00003850	1	1	1	1
DNA segregation ATPase FtsK/SpoIIIE or related protein (FtsK) (PDB:2IUT)	0	1	1	NA	COG1674	GC_00002257, GC_00003725	1	1	1	1
Mg2+ and Co2+ transporter CorB, contains DUF21, CBS pair, and CorC-HlyC domains (CorB) (PUBMED:1779764)	0	1	1	NA	COG4536	GC_00001421, GC_00001932	1	1	1	1
Guanylate kinase (Gmk) (PDB:1EX6)	0	1	1	NA	COG0194	GC_00001311, GC_00003857	1	1	1	1
Thiamin-binding stress-response protein YqgV, UPF0045 family (YqgV) (PDB:1LXJ) (PUBMED:20471400)	0	1	1	NA	COG0011	GC_00000386	1	1	1	1
ADP-ribose pyrophosphatase domain of DNA damage- and competence-inducible protein CinA (CinA) (PDB:4CT9) (PUBMED:25313401)!!!Nicotinamide mononucleotide (NMN) deamidase PncC (PncC) (PDB:2A9S)	0	1	1	NA	COG1058!!!COG1546	GC_00001499, GC_00001801	1	1	1	1
Hypoxanthine-guanine phosphoribosyltransferase (HptA) (PDB:1G9S)	0	1	1	NA	COG0634	GC_00000341	1	1	1	1
Predicted Zn-dependent peptidase, M16 family (PqqL) (PDB:6OFS)	0	1	1	NA	COG0612	GC_00000606, GC_00000625, GC_00000734, GC_00000826, GC_00002501, GC_00003363	1	1	1	1
Transaldolase/fructose-6-phosphate aldolase (TalA) (PDB:1F05)	0	1	1	NA	COG0176	GC_00000716, GC_00001373, GC_00002543	1	1	1	1
Ferredoxin (Fer) (PDB:1IQZ)	0	1	1	NA	COG1141	GC_00000060	1	1	1	1
tRNA A37 threonylcarbamoyltransferase TsaD (TsaD) (PDB:3ENO) (PUBMED:23072323;21285948;32385138)	0	1	1	NA	COG0533	GC_00000517	1	1	1	1
Deoxyribose-phosphate aldolase (DeoC) (PDB:1J2W)	0	1	1	NA	COG0274	GC_00000446	1	1	1	1
Membrane-associated serine protease, rhomboid family (GlpG) (PDB:2IC8)	0	1	1	NA	COG0705	GC_00000438, GC_00000814	1	1	1	1
Antitoxin component HicB of the HicAB toxin-antitoxin system (HicB) (PDB:4P78) (PUBMED:19060138)	0	1	1	NA	COG1598	GC_00001242, GC_00001571, GC_00001857, GC_00002173, GC_00002371, GC_00002804, GC_00003087, GC_00003166	1	1	1	1
YqgF/RuvX protein, pre-16S rRNA maturation RNase/Holliday junction resolvase/anti-termination factor (YqgF) (PDB:1IV0) (PUBMED:25545592;26817626)	0	1	1	NA	COG0816	GC_00000745	1	1	1	1
Apolipoprotein N-acyltransferase (Lnt) (PDB:6NWR)	0	1	1	NA	COG0815	GC_00002667, GC_00003828	1	1	1	1
dGTP triphosphohydrolase (Dgt) (PDB:6OI7)	0	1	1	NA	COG0232	GC_00000129, GC_00003168	1	1	1	1
Cold shock protein, CspA family (CspC) (PDB:1C9O)	0	1	1	NA	COG1278	GC_00000009	1	1	1	1
Histidine ammonia-lyase (HutH) (PDB:1B8F)	0	1	1	NA	COG2986	GC_00000115	1	1	1	1
tRNA U34 2-thiouridine synthase MnmA/TrmU, contains the PP-loop ATPase domain (MnmA) (PDB:2HMA) (PUBMED:25825430)	0	1	1	NA	COG0482	GC_00000073, GC_00000677	1	1	1	1
Uncharacterized conserved protein YggU, UPF0235/DUF167 family (YggU) (PDB:1JRM)	0	1	1	NA	COG1872	GC_00000559	1	1	1	1
Deoxyxylulose-5-phosphate synthase (Dxs) (PDB:2O1S)	0	1	1	NA	COG1154	GC_00000205	1	1	1	1
Arginyl-tRNA synthetase (ArgS) (PDB:1BS2)	0	1	1	NA	COG0018	GC_00000339	1	1	1	1
3-hydroxymyristoyl/3-hydroxydecanoyl-(acyl carrier protein) dehydratase (FabA) (PDB:1MKA)	0	1	1	NA	COG0764	GC_00000395, GC_00000471	1	1	1	1
Translation elongation factor EF-Tu, a GTPase (TufA) (PDB:1EFU)	0	1	1	NA	COG0050	GC_00000028	1	1	1	1
Leucyl aminopeptidase (PepB) (PDB:3H8E) (PUBMED:19553197;23825549)	0	1	1	NA	COG0260	GC_00000743	1	1	1	1
Recombinational DNA repair protein RecR (RecR) (PDB:2JGR) (PUBMED:26337406)	0	1	1	NA	COG0353	GC_00000836	1	1	1	1
Divalent cation tolerance protein CutA (CutA1) (PDB:1NAQ)	0	1	1	NA	COG1324	GC_00000455	1	1	1	1
Ribosomal protein S12 (RpsL) (PDB:4V4H)	0	1	1	NA	COG0048	GC_00000776	1	1	1	1
Ribosomal protein S9 (RpsI) (PDB:4V4H)	0	1	1	NA	COG0103	GC_00000499	1	1	1	1
Glycosyltransferase involved in cell wall bisynthesis (WcaA) (PDB:5MLZ)	0	1	1	NA	COG0463	GC_00001144, GC_00001270, GC_00001331, GC_00001455, GC_00001646, GC_00001849, GC_00001984, GC_00002077, GC_00002236, GC_00002470, GC_00002614, GC_00002832, GC_00002959, GC_00003003, GC_00003022, GC_00003432, GC_00003715	1	1	1	1
Ribosomal protein L24 (RplX) (PDB:1VS6)	0	1	1	NA	COG0198	GC_00000358	1	1	1	1
50S ribosomal subunit-associated GTPase HflX (HflX) (PDB:2QTF) (PUBMED:22905870)	0	1	1	NA	COG2262	GC_00000197	1	1	1	1
Multidrug efflux pump subunit AcrA (membrane-fusion protein) (AcrA) (PDB:1T5E)	0	1	1	NA	COG0845	GC_00000999, GC_00001568, GC_00002402, GC_00002665, GC_00002857, GC_00002900, GC_00002997, GC_00003045	1	1	1	1
Stage IV sporulation protein SpoIVB, serine protease, degrades SpoIIQ, SpoIVFA (SpoIVB) (PUBMED:12940997;15292188)	0	1	1	NA	COG5832	GC_00003234, GC_00003560	1	1	1	1
DNA-binding nucleoid-associated protein YbaB/EfbC (YbaB) (PDB:1J8B) (PUBMED:19594923;22544270)	0	1	1	NA	COG0718	GC_00000401	1	1	1	1
Acetolactate synthase large subunit or other thiamine pyrophosphate-requiring enzyme (IlvB) (PDB:1BFD)	0	1	1	NA	COG0028	GC_00000306, GC_00000707	1	1	1	1
Ribosome-binding ATPase YchF, GTP1/OBG family (GTP1) (PDB:2DWQ) (PUBMED:21527254)	0	1	1	NA	COG0012	GC_00001709, GC_00002827	1	1	1	1
ABC-type transport system involved in lipoprotein release, permease component LolC (LolE) (PDB:6F49)	0	1	1	NA	COG4591	GC_00000316	1	1	1	1
ParA-like ATPase involved in chromosome/plasmid partitioning or cellulose biosynthesis protein BcsQ (ParA) (PDB:6NOO)	0	1	1	NA	COG1192	GC_00000360, GC_00002452, GC_00003026	1	1	1	1
Galactose-1-phosphate uridylyltransferase (GalT) (PDB:1GUP)	0	1	1	NA	COG1085	GC_00000259, GC_00000860	1	1	1	1
Ribosomal protein L1 (RplA) (PDB:3J65)	0	1	1	NA	COG0081	GC_00000521	1	1	1	1
Aspartate carbamoyltransferase, catalytic subunit (PyrB) (PDB:1NBE)	0	1	1	NA	COG0540	GC_00000596	1	1	1	1
Ribosomal protein L10 (RplJ) (PDB:5IT8)	0	1	1	NA	COG0244	GC_00001682, GC_00003454	1	1	1	1
Protein translocase subunit YajC (YajC)	0	1	1	NA	COG1862	GC_00003165, GC_00003837	1	1	1	1
dsRNA-specific ribonuclease (Rnc) (PDB:1DI2)	0	1	1	NA	COG0571	GC_00000853	1	1	1	1
Cytochrome b subunit of the bc complex (QcrB/PetB) (PDB:1VF5)	0	1	1	NA	COG1290	GC_00000003, GC_00000030, GC_00000619, GC_00000841, GC_00001076, GC_00003261	1	1	1	1
Radical SAM superfamily enzyme PflX (PflX)	0	1	1	NA	COG1313	GC_00000233	1	1	1	1
Translation initiation factor IF-2, a GTPase (InfB) (PDB:5ME0)	0	1	1	NA	COG0532	GC_00000844	1	1	1	1
Uncharacterized Fe-S cluster protein	0	1	1	NA	COG2768	GC_00000807	1	1	1	1
UDP-N-acetylenolpyruvoylglucosamine reductase (MurB) (PDB:2MBR)	0	1	1	NA	COG0812	GC_00001254, GC_00001818	1	1	1	1
Cbb3-type cytochrome oxidase, subunit 1 (CcoN) (PDB:3MK7)	0	1	1	NA	COG3278	GC_00000816, GC_00002443, GC_00002895	1	1	1	1
IMP dehydrogenase/GMP reductase (GuaB) (PDB:1B3O)	0	1	1	NA	COG0516	GC_00000340	1	1	1	1
Sugar kinase of the NBD/HSP70 family, may contain an N-terminal HTH domain (NagC) (PDB:1WOQ)	0	1	1	NA	COG1940	GC_00000739	1	1	1	1
Glutaredoxin (GrxC) (PDB:1AAZ)	0	1	1	NA	COG0695	GC_00000640, GC_00000953, GC_00001359, GC_00001824, GC_00003536	1	1	1	1
UDP-3-O-acyl-N-acetylglucosamine deacetylase (LpxC) (PDB:1P42)	0	1	1	NA	COG0774	GC_00000810	1	1	1	1
Predicted spermidine synthase with an N-terminal membrane domain	0	1	1	NA	COG4262	GC_00001446, GC_00001747	1	1	1	1
Succinate dehydrogenase/fumarate reductase, cytochrome b subunit (SdhC) (PDB:2WU2) (PUBMED:18511537)	0	1	1	NA	COG2009	GC_00002211, GC_00002354	1	1	1	1
Muconolactone delta-isomerase (CatC1) (PDB:1MLI)	0	1	1	NA	COG4829	GC_00000157	1	1	1	1
DNA repair exonuclease SbcCD ATPase subunit (SbcC) (PDB:3QKR)!!!Small-conductance mechanosensitive channel MscK (MscK)	0	1	1	NA	COG0419!!!COG3264	GC_00002339, GC_00003507	1	1	1	1
Prolyl-tRNA synthetase (ProS) (PDB:5XIF)	0	1	1	NA	COG0442	GC_00000388	1	1	1	1
Glutamate N-acetyltransferase (ornithine transacetylase) (ArgJ) (PDB:1VRA)	0	1	1	NA	COG1364	GC_00000789	1	1	1	1
Peptidyl-tRNA hydrolase (Pth) (PDB:1RYB) (PUBMED:11835511)	0	1	1	NA	COG0193	GC_00002342, GC_00002709	1	1	1	1
tRNA U34 5-carboxymethylaminomethyl modifying enzyme MnmG/GidA (MnmG) (PDB:2ZXH)	0	1	1	NA	COG0445	GC_00000465	1	1	1	1
Ribosomal protein L7/L12 (RplL) (PDB:1CTF)	0	1	1	NA	COG0222	GC_00001444, GC_00001987	1	1	1	1
Serine transporter YbeC, amino acid:H+ symporter family (PotE) (PDB:3LRB)	0	1	1	NA	COG0531	GC_00001822, GC_00003602	1	1	1	1
Histidinol-phosphate/aromatic aminotransferase or cobyric acid decarboxylase (HisC) (PDB:4R2N)	0	1	1	NA	COG0079	GC_00000381, GC_00001474, GC_00002919, GC_00003829	1	1	1	1
Transcription termination/antitermination protein NusG (NusG) (PDB:3EWG) (PUBMED:19500594)	0	1	1	NA	COG0250	GC_00000485, GC_00003570	1	1	1	1
Threonine synthase (ThrC) (PDB:1VB3)	0	1	1	NA	COG0498	GC_00000319, GC_00000383	1	1	1	1
C-terminal processing protease CtpA/Prc, contains a PDZ domain (CtpA) (PDB:6IQU)!!!S-layer protein MJ0795, predicted component of type IV pili-like system (MJ0795)	0	1	1	NA	COG0793!!!COG1361	GC_00001298, GC_00002653, GC_00003745	1	1	1	1
NAD(P)H-flavin reductase (Mcr1) (PDB:3A1F)	0	1	1	NA	COG0543	GC_00000041, GC_00002448, GC_00002491, GC_00003337	1	1	1	1
Transcriptional and/or translational regulatory protein YebC/TACO1 (TACO1) (PDB:1KON)	0	1	1	NA	COG0217	GC_00000742	1	1	1	1
HD-GYP domain, c-di-GMP phosphodiesterase class II (or its inactivated variant) (HDGYP) (PDB:5Z7C) (PUBMED:23475961)!!!Response regulator c-di-GMP phosphodiesterase, RpfG family, contains REC and HD-GYP domains (RpfG)	0	1	1	NA	COG2206!!!COG3437	GC_00001300, GC_00003226	1	1	1	1
Plastocyanin (PetE) (PDB:3BQV)	0	1	1	NA	COG3794	GC_00000266, GC_00000987, GC_00001169, GC_00001250, GC_00001782, GC_00002056, GC_00002205, GC_00002405, GC_00002455, GC_00002893	1	1	1	1
Purine nucleoside phosphoramidase/Ap4A hydrolase, histidine triade (HIT) family (HinT) (PDB:1AV5) (PUBMED:20934431)	0	1	1	NA	COG0537	GC_00000657, GC_00001599	1	1	1	1
Nicotinate-nucleotide pyrophosphorylase (NadC) (PDB:1O4U)	0	1	1	NA	COG0157	GC_00001552, GC_00003519	1	1	1	1
UDP-N-acetylglucosamine:LPS N-acetylglucosamine transferase (MurG) (PDB:1F0K)	0	1	1	NA	COG0707	GC_00002394, GC_00003393	1	1	1	1
Acylphosphatase (AcyP) (PDB:1APS)	0	1	1	NA	COG1254	GC_00000798	1	1	1	1
Ribosomal protein S19 (RpsS) (PDB:4V4H)	0	1	1	NA	COG0185	GC_00000702	1	1	1	1
4-hydroxybenzoate polyprenyltransferase (UbiA) (PDB:4OD4) (PUBMED:28830929)!!!4-Hydroxy-3-methylbut-2-enyl diphosphate reductase IspH (IspH) (PDB:3DNF)	0	1	1	NA	COG0382!!!COG0761	GC_00000608	1	1	1	1
Archaeal/vacuolar-type H+-ATPase subunit B/Vma2 (NtpB) (PDB:3GQB)	0	1	1	NA	COG1156	GC_00000500	1	1	1	1
Nucleoside phosphorylase/nucleosidase, includes 5'-methylthioadenosine/S-adenosylhomocysteine nucleosidase MtnN and futalosine hydrolase MqnB (MtnN) (PDB:1T8R) (PUBMED:18801996)	0	1	1	NA	COG0775	GC_00001500, GC_00003566	1	1	1	1
Thiazole synthase ThiGH, ThiG subunit (thiamin biosynthesis) (ThiG) (PDB:1TYG)	0	1	1	NA	COG2022	GC_00000159	1	1	1	1
Precorrin-2 methylase (CobF) (PDB:2QBU)	0	1	1	NA	COG2243	GC_00000245	1	1	1	1
Adenylosuccinate synthase (PurA) (PDB:1ADE)	0	1	1	NA	COG0104	GC_00000091	1	1	1	1
FMN and 5-amino-6-(5-phospho-D-ribitylamino)uracil phosphatase YigB, HAD superfamily (riboflavin biosynthesis) (YigB) (PDB:4JB3) (PUBMED:24123841)	0	1	1	NA	COG1011	GC_00002341, GC_00002502, GC_00003155, GC_00003241	1	1	1	1
3,4-dihydroxy-2-butanone 4-phosphate synthase (RibB) (PDB:1G57)!!!GTP cyclohydrolase II (RibA) (PDB:2BZ0)	0	1	1	NA	COG0108!!!COG0807	GC_00000223	1	1	1	1
Ribonuclease G or E (CafA) (PDB:1SLJ)	0	1	1	NA	COG1530	GC_00000809	1	1	1	1
Ribosomal protein L11 (RplK) (PDB:2E34)	0	1	1	NA	COG0080	GC_00000394	1	1	1	1
Endonuclease YncB, thermonuclease family (YncB)	0	1	1	NA	COG1525	GC_00001854, GC_00002108, GC_00002713, GC_00002927	1	1	1	1
Predicted nucleic acid-binding protein DR0291, contains C4-type Zn-ribbon domain (DR0291) (PDB:4ILO)	0	1	1	NA	COG1579	GC_00001784, GC_00002191, GC_00002681, GC_00003100	1	1	1	1
Molybdopterin or thiamine biosynthesis adenylyltransferase (ThiF) (PDB:1ZUD) (PUBMED:32239579)	0	1	1	NA	COG0476	GC_00000296, GC_00000709	1	1	1	1
Electron transfer flavoprotein, alpha and beta subunits (FixA) (PDB:5OL2)	0	1	1	NA	COG2086	GC_00001614, GC_00002869	1	1	1	1
Ribosomal protein S20 (RpsT) (PDB:4V4H)	0	1	1	NA	COG0268	GC_00002169, GC_00002628	1	1	1	1
Chromosome segregation and condensation protein ScpB (ScpB) (PDB:1T6S)	0	1	1	NA	COG1386	GC_00000649	1	1	1	1
Transketolase, N-terminal subunit (TktA1)	0	1	1	NA	COG3959	GC_00000488	1	1	1	1
DNA repair enzyme Ada (O6-methylguanine-DNA--protein-cysteine methyltransferase) (AdaB) (PDB:6RLA) (PUBMED:29061663)	0	1	1	NA	COG0350	GC_00000140, GC_00002787	1	1	1	1
Biopolymer transport protein ExbD (ExbD) (PDB:2JWK)	0	1	1	NA	COG0848	GC_00000783	1	1	1	1
5'-3' exonuclease Xni/ExoIX (flap endonuclease) (ExoIX) (PDB:3ZDA) (PUBMED:19000038;23821668)!!!DNA polymerase I, 3'-5' exonuclease and polymerase domains (PolA) (PDB:1D8Y)	0	1	1	NA	COG0258!!!COG0749	GC_00000704	1	1	1	1
Glutamate formiminotransferase (GluFT) (PDB:1QD1)	0	1	1	NA	COG3643	GC_00001438, GC_00003528	1	1	1	1
Di- and tricarboxylate antiporter (CitT) (PDB:4F35)	0	1	1	NA	COG0471	GC_00000555	1	1	1	1
Enoyl-CoA hydratase/carnithine racemase (CaiD) (PDB:1DCI)	0	1	1	NA	COG1024	GC_00000946, GC_00003615, GC_00003827	1	1	1	1
TPP-dependent pyruvate or acetoin dehydrogenase subunit alpha (AcoA) (PDB:1DTW)	0	1	1	NA	COG1071	GC_00002380, GC_00003758	1	1	1	1
Cytochrome c biogenesis protein ResB (ResB)	0	1	1	NA	COG1333	GC_00002414, GC_00003694	1	1	1	1
dTDP-D-glucose 4,6-dehydratase (RfbB) (PDB:1G1A)	0	1	1	NA	COG1088	GC_00000755	1	1	1	1
Hydroxymethylpyrimidine/phosphomethylpyrimidine kinase (ThiD) (PDB:1Y9X) (PUBMED:17351295)	0	1	1	NA	COG0351	GC_00002218, GC_00003206	1	1	1	1
Uncharacterized membrane protein YqaA, VTT domain (YgaA)	0	1	1	NA	COG1238	GC_00000269	1	1	1	1
Phosphoenolpyruvate-protein kinase (PTS system EI component in bacteria) (PtsA) (PDB:1EZA)!!!HPr or related phosphotransfer protein (PtsH) (PDB:1CM2)	0	1	1	NA	COG1080!!!COG1925	GC_00000090	1	1	1	1
Polyferredoxin NapH (NapH) (PUBMED:27322068)	0	1	1	NA	COG0348	GC_00001602, GC_00002700	1	1	1	1
2C-methyl-D-erythritol 2,4-cyclodiphosphate synthase (IspF) (PDB:1GX1)	0	1	1	NA	COG0245	GC_00000186	1	1	1	1
Adenylylsulfate kinase or related kinase (CysC) (PDB:2GKS)	0	1	1	NA	COG0529	GC_00000301	1	1	1	1
Nucleotide monophosphate nucleosidase PpnN/YdgH, Lonely Guy (LOG) family (PpnN) (PDB:2PMB) (PUBMED:25728768;27941785;31023582;31420341)	0	1	1	NA	COG1611	GC_00000310, GC_00003881	1	1	1	1
Ribosomal protein S2 (RpsB) (PDB:4V4H)	0	1	1	NA	COG0052	GC_00000448	1	1	1	1
Translation elongation factor P (EF-P)/translation initiation factor 5A (eIF-5A) (Efp) (PDB:1UEB)	0	1	1	NA	COG0231	GC_00000821	1	1	1	1
Thymidylate kinase (Tmk) (PDB:3LV8)	0	1	1	NA	COG0125	GC_00001693, GC_00003293	1	1	1	1
Transcription termination factor Rho (Rho) (PDB:1PVO)	0	1	1	NA	COG1158	GC_00000366	1	1	1	1
Formylmethanofuran dehydrogenase subunit E (FwdE) (PDB:2GLZ)	0	1	1	NA	COG2191	GC_00000080	1	1	1	1
Acyl-[acyl carrier protein]--UDP-N-acetylglucosamine O-acyltransferase (LpxA) (PDB:1J2Z)	0	1	1	NA	COG1043	GC_00000556	1	1	1	1
Glycosyltransferase, GT2 family (WcaE) (PDB:2Z86)	0	1	1	NA	COG1216	GC_00001141, GC_00001390	1	1	1	1
ABC-type phosphate transport system, permease component (PstC)	0	1	1	NA	COG0573	GC_00002688, GC_00003869	1	1	1	1
Ribosomal protein L15 (RplO) (PDB:1VS6)	0	1	1	NA	COG0200	GC_00003533, GC_00003665	1	1	1	1
Imidazoleglycerol phosphate synthase glutamine amidotransferase subunit HisH (HisH) (PDB:1OX4)	0	1	1	NA	COG0118	GC_00000414	1	1	1	1
Ribosomal protein L28 (RpmB) (PDB:2JZ6)	0	1	1	NA	COG0227	GC_00000116	1	1	1	1
Tetratricopeptide (TPR) repeat (TPR) (PDB:3AS4)	0	1	1	NA	COG0457	GC_00000516, GC_00001514	1	1	1	1
Cytochrome b subunit of formate dehydrogenase (FdnI) (PDB:1KQF)	0	1	1	NA	COG2864	GC_00000595, GC_00002369, GC_00002771	1	1	1	1
Carbamoyl dehydratase HypE (hydrogenase maturation factor) (HypE) (PDB:2I6R) (PUBMED:28618091)	0	1	1	NA	COG0309	GC_00000105, GC_00002622	1	1	1	1
Chaperedoxin CnoX, contains thioredoxin-like and TPR-like domains, YbbN/TrxSC family (CnoX) (PDB:3QDN) (PUBMED:21498507;29754824)	0	1	1	NA	COG3118	GC_00002833, GC_00003383	1	1	1	1
Transcription antitermination factor NusA, contains S1 and KH domains (NusA) (PDB:1HH2)	0	1	1	NA	COG0195	GC_00000522	1	1	1	1
Protein/nucleotide deglycase, PfpI/YajL/DJ-1 family (repair of methylglyoxal-glycated proteins and nucleic acids) (YajL) (PDB:5SY4) (PUBMED:19028889;28596309;26678554)	0	1	1	NA	COG0693	GC_00000762	1	1	1	1
CO dehydrogenase/acetyl-CoA synthase delta subunit (corrinoid Fe-S protein) (CdhD)	0	1	1	NA	COG2069	GC_00000786	1	1	1	1
3-hydroxyacyl-CoA dehydrogenase (FadB) (PDB:5ZQZ)	0	1	1	NA	COG1250	GC_00003460, GC_00003689	1	1	1	1
Predicted CDP-diglyceride synthetase/phosphatidate cytidylyltransferase (YnbB)	0	1	1	NA	COG4589	GC_00002185, GC_00002258	1	1	1	1
RecA/RadA recombinase (RecA) (PDB:1B22)	0	1	1	NA	COG0468	GC_00000715	1	1	1	1
Type II secretory pathway ATPase GspE/PulE or T4P pilus assembly pathway ATPase PilB (PulE) (PDB:4KSR)	0	1	1	NA	COG2804	GC_00000214, GC_00000981, GC_00003578, GC_00003585	1	1	1	1
GTP cyclohydrolase I (FolE) (PDB:1A8R) (PUBMED:19767425;30692671)	0	1	1	NA	COG0302	GC_00000652	1	1	1	1
Tetraheme cytochrome c subunit NapC of nitrate or TMAO reductase (NapC)	0	1	1	NA	COG3005	GC_00000731, GC_00001679, GC_00003876	1	1	1	1
3-5 helicase subunit RecB of the DNA repair enzyme RecBCD (exonuclease V) (RecB) (PDB:3U44) (PUBMED:29901759;30601118)	0	1	1	NA	COG1074	GC_00001181, GC_00001205	1	1	1	1
Formylglycine-generating enzyme, required for sulfatase activity, contains SUMF1/FGE domain (YfmG) (PDB:2AFT)	0	1	1	NA	COG1262	GC_00001102, GC_00001243, GC_00001427, GC_00001451, GC_00001554, GC_00002884, GC_00003116	1	1	1	1
Uncharacterized conserved protein, phosphatidylethanolamine-binding protein (PEBP) family (PEBP) (PDB:1A44)	0	1	1	NA	COG1881	GC_00001089, GC_00002595	1	1	1	1
Thiamine monophosphate synthase (ThiE) (PDB:1G4T) (PUBMED:19060138)	0	1	1	NA	COG0352	GC_00002629, GC_00003480, GC_00003700	1	1	1	1
UDP-N-acetylmuramyl pentapeptide phosphotransferase/UDP-N-acetylglucosamine-1-phosphate transferase (Rfe) (PDB:4J72)	0	1	1	NA	COG0472	GC_00000635	1	1	1	1
UDP-N-acetylmuramate-alanine ligase MurC and related ligases, MurC/Mpl family (MurC)	0	1	1	NA	COG0773	GC_00001632, GC_00002128, GC_00003468, GC_00003781	1	1	1	1
Desulfoferrodoxin, superoxide reductase-like (SORL) domain (SORL) (PDB:1DFX)	0	1	1	NA	COG2033	GC_00001638, GC_00003102, GC_00003652	1	1	1	1
ATPase subunit MlaF of the ABC-type intermembrane phospholipid transporter Mla (MlaF) (PDB:6IC4)	0	1	1	NA	COG1127	GC_00000929, GC_00002121, GC_00002287, GC_00002348	1	1	1	1
ATP sulfurylase (sulfate adenylyltransferase) (MET3) (PDB:1G8F)	0	1	1	NA	COG2046	GC_00000484	1	1	1	1
Threonine aldolase (GLY1) (PDB:4LNJ)	0	1	1	NA	COG2008	GC_00000773	1	1	1	1
FxsA protein affecting phage T7 exclusion by the F plasmid, UPF0716 family (FxsA)	0	1	1	NA	COG3030	GC_00001365, GC_00001533	1	1	1	1
Pseudouridine synthase RluA, 23S rRNA- or tRNA-specific (RluA) (PDB:2I82)	0	1	1	NA	COG0564	GC_00000463, GC_00001864	1	1	1	1
Ribosomal protein L9 (RplI) (PDB:1VS6) (PUBMED:27112601)	0	1	1	NA	COG0359	GC_00001049, GC_00003718	1	1	1	1
3-deoxy-D-arabino-heptulosonate 7-phosphate (DAHP) synthase (AroGA) (PDB:5J6F)	0	1	1	NA	COG2876	GC_00000173, GC_00003699	1	1	1	1
Uncharacterized conserved protein AF0170, contains SAB, hemerythrin HHE, and PAS domains (PDB:2QKP) (PUBMED:18675376)	0	1	1	NA	COG2461	GC_00000275	1	1	1	1
tRNA A37 threonylcarbamoyladenosine synthetase subunit TsaC/SUA5/YrdC (TsaC) (PDB:1HRU)	0	1	1	NA	COG0009	GC_00001510, GC_00001689	1	1	1	1
Sulfite exporter TauE/SafE/YfcA and related permeases, UPF0721 family (TauE) (PUBMED:21183667;22797525)	0	1	1	NA	COG0730	GC_00000532, GC_00002839, GC_00003849	1	1	1	1
Molybdenum cofactor biosynthesis enzyme MoaC (MoaC) (PDB:1EKR) (PUBMED:32239579)	0	1	1	NA	COG0315	GC_00000684	1	1	1	1
Periplasmic ligand-binding sensor domain (PDB:4A2L)	0	1	1	NA	COG3292	GC_00001701, GC_00001852	1	1	1	1
ABC-type phosphate transport system, permease component (PstA)	0	1	1	NA	COG0581	GC_00001690, GC_00002850	1	1	1	1
Periplasmic component TolB of the Tol biopolymer transport system (TolB) (PDB:1C5K)	0	1	1	NA	COG0823	GC_00000730, GC_00002603	1	1	1	1
Membrane-bound serine protease NfeD, ClpP class (NfeD) (PDB:2DEO)	0	1	1	NA	COG1030	GC_00000444, GC_00000486	1	1	1	1
Twin-arginine protein secretion pathway component TatC (TatC) (PDB:4B4A)!!!Periplasmic ferric-dicitrate binding protein FecR, regulates iron transport (FecR) (PDB:5CAM)	0	1	1	NA	COG0805!!!COG3712	GC_00001207, GC_00003581	1	1	1	1
Pyruvate-formate lyase-activating enzyme (PflA) (PDB:3CAN)	0	1	1	NA	COG1180	GC_00000514, GC_00000515, GC_00000592	1	1	1	1
Glutamine phosphoribosylpyrophosphate amidotransferase (PurF) (PDB:1ECB)	0	1	1	NA	COG0034	GC_00000376	1	1	1	1
Periplasmic serine protease, S1-C subfamily, contain C-terminal PDZ domain (DegQ) (PDB:2HGA) (PUBMED:29686141)!!!Uncharacterized conserved protein, DUF362 family!!!Putative heme-binding protein PhuW (PhuW) (PDB:2G5G) (PUBMED:16950397)	0	1	1	NA	COG0265!!!COG2006!!!COG3016	GC_00000598, GC_00002153	1	1	1	1
Enolase (Eno) (PDB:1E9I)	0	1	1	NA	COG0148	GC_00000400	1	1	1	1
DNA repair ATPase RecN (RecN) (PDB:4AD8)	0	1	1	NA	COG0497	GC_00000938, GC_00001192	1	1	1	1
Uridylate kinase (PyrH) (PDB:2BND)	0	1	1	NA	COG0528	GC_00000905, GC_00001853	1	1	1	1
5-enolpyruvylshikimate-3-phosphate synthase (AroA) (PDB:4N3P)	0	1	1	NA	COG0128	GC_00000645	1	1	1	1
4-diphosphocytidyl-2C-methyl-D-erythritol kinase (IspE) (PDB:1OJ4)	0	1	1	NA	COG1947	GC_00000333	1	1	1	1
DNA-directed RNA polymerase, alpha subunit/40 kD subunit (RpoA) (PDB:4KN7)	0	1	1	NA	COG0202	GC_00000098	1	1	1	1
Ribosomal protein L17 (RplQ) (PDB:1GD8)	0	1	1	NA	COG0203	GC_00000107	1	1	1	1
CheY-like REC (receiver) domain, includes chemotaxis protein CheY and sporulation regulator Spo0F (CheY) (PDB:6QRJ)	0	1	1	NA	COG0784	GC_00001826, GC_00002815, GC_00003796	1	1	1	1
Chorismate dehydratase (menaquinone biosynthesis, futalosine pathway) (MqnA) (PDB:2I6E)	0	1	1	NA	COG1427	GC_00003081, GC_00003135	1	1	1	1
Glucose-1-phosphate adenylyltransferase (ADP-glucose pyrophosphorylase) (GlgC) (PDB:5MNI) (PUBMED:27545622)	0	1	1	NA	COG0448	GC_00000228	1	1	1	1
Radical SAM superfamily enzyme (YhcC)	0	1	1	NA	COG1242	GC_00000276	1	1	1	1
DnaJ-class molecular chaperone with C-terminal Zn finger domain (DnaJ) (PDB:1BQ0)!!!Tellurite resistance protein TerB (TerB2) (PDB:2JXU) (PUBMED:23044854)	0	1	1	NA	COG0484!!!COG4103	GC_00001136, GC_00001418, GC_00001473	1	1	1	1
Acyl-CoA dehydrogenase related to the alkylation response protein AidB (CaiA) (PDB:1BUC)	0	1	1	NA	COG1960	GC_00000849, GC_00001961, GC_00002854	1	1	1	1
DNA-binding transcriptional response regulator, NtrC family, contains REC, AAA-type ATPase, and a Fis-type DNA-binding domains (AtoC) (PDB:1ZY2)	0	1	1	NA	COG2204	GC_00000042, GC_00000139, GC_00000244, GC_00000355, GC_00000364, GC_00001021, GC_00001196, GC_00001329, GC_00001606, GC_00001735, GC_00001786, GC_00001963, GC_00001995, GC_00002067, GC_00002572, GC_00002650, GC_00002680, GC_00002716, GC_00002768, GC_00002963, GC_00002981, GC_00003124, GC_00003205, GC_00003318, GC_00003405, GC_00003461, GC_00003852, GC_00003871, GC_00003877	1	1	1	1
Glutamate-1-semialdehyde aminotransferase (HemL) (PDB:2CFB)	0	1	1	NA	COG0001	GC_00000317	1	1	1	1
Prephenate dehydrogenase (TyrA) (PDB:2F1K)	0	1	1	NA	COG0287	GC_00001068, GC_00003215	1	1	1	1
2',3'-cyclic-nucleotide 2'-phosphodiesterase/5'- or 3'-nucleotidase, 5'-nucleotidase family (UshA) (PDB:1HO5)	0	1	1	NA	COG0737	GC_00002556, GC_00003089	1	1	1	1
4-hydroxy-L-threonine phosphate dehydrogenase PdxA (PdxA) (PDB:1PS6)	0	1	1	NA	COG1995	GC_00001674, GC_00002135	1	1	1	1
Sugar isomerase-related protein YecE, UPF0759/DUF72 family (YecE) (PDB:1VPQ)	0	1	1	NA	COG1801	GC_00000838, GC_00003396	1	1	1	1
Succinyl-CoA synthetase, alpha subunit (SucD) (PDB:1CQI)	0	1	1	NA	COG0074	GC_00000234	1	1	1	1
Shikimate 5-dehydrogenase (AroE) (PDB:1NPD)!!!3-dehydroquinate dehydratase (AroD) (PDB:1GQN)	0	1	1	NA	COG0169!!!COG0710	GC_00000690	1	1	1	1
Uncharacterized conserved protein YbjT, contains NAD(P)-binding and DUF2867 domains (YbjT) (PDB:5L3Z)	0	1	1	NA	COG0702	GC_00000480, GC_00001234, GC_00001973	1	1	1	1
Ribosomal protein S17 (RpsQ) (PDB:4V4H)	0	1	1	NA	COG0186	GC_00000473	1	1	1	1
Anthranilate phosphoribosyltransferase, glycosyltransferase domain (TrpD) (PDB:1KGZ)	0	1	1	NA	COG0547	GC_00000720	1	1	1	1
Molybdopterin synthase sulfur carrier subunit MoaD (MoaD) (PDB:1FM0) (PUBMED:32239579)	0	1	1	NA	COG1977	GC_00000689	1	1	1	1
Holliday junction resolvasome RuvABC endonuclease subunit RuvC (RuvC) (PDB:1HJR)	0	1	1	NA	COG0817	GC_00001018, GC_00001767	1	1	1	1
Polyferredoxin NapH (NapH) (PUBMED:27322068)!!!Formate hydrogenlyase subunit 6/NADH:ubiquinone oxidoreductase 23 kD subunit (chain I) (NuoI) (PDB:1B0P)!!!Ferredoxin (NapF) (PDB:6FAH)	0	1	1	NA	COG0348!!!COG1143!!!COG1145	GC_00001550, GC_00002887	1	1	1	1
Excinuclease UvrABC ATPase subunit (UvrA) (PDB:2R6F)	0	1	1	NA	COG0178	GC_00000295, GC_00000763	1	1	1	1
Cation-transporting P-type ATPase (ZntA) (PDB:4BBJ)	0	1	1	NA	COG2217	GC_00000680, GC_00001213, GC_00002192, GC_00003214, GC_00003498	1	1	1	1
FoF1-type ATP synthase, beta subunit (AtpD) (PDB:3OAA)	0	1	1	NA	COG0055	GC_00000593	1	1	1	1
Ribosomal protein L21 (RplU) (PDB:1VS6)	0	1	1	NA	COG0261	GC_00000833	1	1	1	1
Cytochrome c, mono- and diheme variants (CccA) (PDB:1A2S)	0	1	1	NA	COG2010	GC_00000014, GC_00000406, GC_00001576, GC_00002317, GC_00002527, GC_00002563, GC_00003032, GC_00003306, GC_00003442	1	1	1	1
Rubrerythrin, includes spore coat protein YhjR (YhjR) (PDB:2E0Z)	0	1	1	NA	COG1633	GC_00000525, GC_00001054, GC_00001998, GC_00002645, GC_00003630	1	1	1	1
Biopolymer transport protein ExbB/TolQ (TolQ) (PDB:5SV0)	0	1	1	NA	COG0811	GC_00000428	1	1	1	1
Predicted RNA modification protein, AMMECR1 domain (AMMECR1) (PDB:1VAJ) (PUBMED:24646681)	0	1	1	NA	COG2078	GC_00000322	1	1	1	1
L-lysine 2,3-aminomutase (EF-P beta-lysylation pathway) (EpmB) (PDB:2A5H)	0	1	1	NA	COG1509	GC_00000503	1	1	1	1
Ribosomal protein S8 (RpsH) (PDB:4V4H)	0	1	1	NA	COG0096	GC_00000604	1	1	1	1
Pyrroloquinoline quinone (PQQ) biosynthesis protein C (PqqC) (PDB:1OTV)	0	1	1	NA	COG5424	GC_00000255, GC_00001860, GC_00003628	1	1	1	1
Predicted Fe2+/Mn2+ transporter, VIT1/CCC1 family (Ccc1) (PDB:6IU3)	0	1	1	NA	COG1814	GC_00001133, GC_00003379	1	1	1	1
ABC-type Fe3+ transport system, permease component (FbpB)	0	1	1	NA	COG1178	GC_00002940, GC_00003878	1	1	1	1
2',3'- and 3',5'-cNMP phosphodiesterase YmdB, calcineurin family (YmdB) (PDB:2CV9) (PUBMED:24163345)	0	1	1	NA	COG1692	GC_00000761	1	1	1	1
Adenylate kinase or related kinase (Adk) (PDB:1AK2)	0	1	1	NA	COG0563	GC_00000641, GC_00002784	1	1	1	1
ABC-type sugar transport system, ATPase component MalK (MalK) (PDB:2ONK)	0	1	1	NA	COG3839	GC_00001722, GC_00002566	1	1	1	1
Acyl-coenzyme A synthetase/AMP-(fatty) acid ligase (Acs) (PDB:4B2O) (PUBMED:14638756)	0	1	1	NA	COG0365	GC_00000777	1	1	1	1
PAS domain (PAS) (PDB:2MWG)!!!Bacteriophytochrome (light-regulated signal transduction histidine kinase) (PDB:2VEA)	0	1	1	NA	COG2202!!!COG4251	GC_00001977, GC_00002644	1	1	1	1
DNA gyrase/topoisomerase IV, subunit B (GyrB) (PDB:1EI1)	0	1	1	NA	COG0187	GC_00000427	1	1	1	1
Uncharacterized conserved protein, DUF1015 family	0	1	1	NA	COG4198	GC_00001357, GC_00003708	1	1	1	1
Folylpolyglutamate synthase/Dihydropteroate synthase (FolC) (PDB:1W78)	0	1	1	NA	COG0285	GC_00000533	1	1	1	1
Cytochrome c1 (CYT1)!!!Cytochrome c2 (Cyc7) (PDB:1YEA)	0	1	1	NA	COG2857!!!COG3474	GC_00001509, GC_00003305	1	1	1	1
Cysteinyl-tRNA synthetase (CysS) (PDB:1LI5)	0	1	1	NA	COG0215	GC_00000342	1	1	1	1
DNA repair protein RadC, contains a helix-hairpin-helix DNA-binding motif (RadC) (PDB:2QLC) (PUBMED:9695921)	0	1	1	NA	COG2003	GC_00002625, GC_00003071, GC_00003099, GC_00003797	1	1	1	1
Glycerate-2-kinase (GckA) (PDB:1X3L) (PUBMED:18156253)	0	1	1	NA	COG2379	GC_00000435	1	1	1	1
S-adenosylmethionine synthetase (MetK) (PDB:1FUG)	0	1	1	NA	COG0192	GC_00000760	1	1	1	1
Na+/H+ antiporter NhaD or related arsenite permease (ArsB)	0	1	1	NA	COG1055	GC_00000343, GC_00002643, GC_00002714, GC_00003654	1	1	1	1
ATP:corrinoid adenosyltransferase (BtuR) (PDB:4HUT)	0	1	1	NA	COG2109	GC_00003011, GC_00003484, GC_00003644	1	1	1	1
DNA mismatch repair ATPase MutL (MutL) (PDB:1B62)	0	1	1	NA	COG0323	GC_00001190, GC_00003646	1	1	1	1
Shikimate kinase (AroK) (PDB:1E6C)	0	1	1	NA	COG0703	GC_00000751	1	1	1	1
dTDP-4-dehydrorhamnose reductase (RfbD) (PDB:1KBZ)	0	1	1	NA	COG1091	GC_00000990, GC_00002773, GC_00003841	1	1	1	1
ATP-dependent protease HslVU (ClpYQ), ATPase subunit HslU (HslU) (PDB:1DO0)	0	1	1	NA	COG1220	GC_00000787	1	1	1	1
Nucleoside-diphosphate-sugar epimerase (WcaG) (PDB:2X4G)	0	1	1	NA	COG0451	GC_00000167, GC_00001197, GC_00001540, GC_00001779, GC_00002095, GC_00002156, GC_00002580, GC_00002818, GC_00003095, GC_00003315, GC_00003783	1	1	1	1
Ribosomal protein S5 (RpsE) (PDB:4V4H)	0	1	1	NA	COG0098	GC_00000744	1	1	1	1
Succinate dehydrogenase/fumarate reductase, Fe-S protein subunit (SdhB/FrdB) (PDB:6LUM)	0	1	1	NA	COG0479	GC_00000303	1	1	1	1
Threonine dehydrogenase or related Zn-dependent dehydrogenase (Tdh) (PDB:4A2C)	0	1	1	NA	COG1063	GC_00000558, GC_00002519, GC_00003794	1	1	1	1
Zn/Ni/Co-binding GTPase YjiA, predicted metallochaperone, CobW/Nha3/YciC family (YjiA) (PUBMED:24449932)	0	1	1	NA	COG2403	GC_00000582	1	1	1	1
RNA polymerase-binding transcription factor DksA (DksA) (PDB:1TJL)	0	1	1	NA	COG1734	GC_00000542, GC_00002246	1	1	1	1
Small heat shock protein IbpA, HSP20 family (IbpA) (PDB:1GME)	0	1	1	NA	COG0071	GC_00000951, GC_00001276, GC_00001544, GC_00002100, GC_00002500	1	1	1	1
Holliday junction resolvasome RuvABC DNA-binding subunit (RuvA) (PDB:1BDX)	0	1	1	NA	COG0632	GC_00003132, GC_00003264	1	1	1	1
Pyruvate:ferredoxin oxidoreductase or related 2-oxoacid:ferredoxin oxidoreductase, alpha subunit (PorA) (PDB:5C4I)	0	1	1	NA	COG0674	GC_00000132, GC_00000425, GC_00002749	1	1	1	1
3-oxoacyl-[acyl-carrier-protein] synthase III (FabH) (PDB:1UB7)	0	1	1	NA	COG0332	GC_00000830	1	1	1	1
3-dehydroquinate synthetase (AroB) (PDB:3ZOK)	0	1	1	NA	COG0337	GC_00000174	1	1	1	1
Phosphoserine phosphatase (SerB) (PDB:3N28)	0	1	1	NA	COG0560	GC_00002682, GC_00003674	1	1	1	1
Acyl-CoA thioesterase FadM (FadM) (PDB:2FUJ)	0	1	1	NA	COG0824	GC_00000779	1	1	1	1
dUTP pyrophosphatase (dUTPase) (Dut) (PDB:1DUC)	0	1	1	NA	COG0756	GC_00000778	1	1	1	1
Precorrin-4 methylase (CobM) (PDB:4E16)	0	1	1	NA	COG2875	GC_00000613	1	1	1	1
Spermidine synthase (polyamine aminopropyltransferase) (SpeE) (PDB:6BQ2)	0	1	1	NA	COG0421	GC_00000483, GC_00003488	1	1	1	1
NADH:ubiquinone oxidoreductase subunit 6 (chain J) (NuoJ) (PDB:4HE8)	0	1	1	NA	COG0839	GC_00003240, GC_00003249	1	1	1	1
Sugar phosphate isomerase/epimerase (YcjR) (PDB:3KTC) (PUBMED:30742415)	0	1	1	NA	COG1082	GC_00002465, GC_00002474, GC_00002666, GC_00003455	1	1	1	1
Endonuclease III (Nth) (PDB:4UOB)	0	1	1	NA	COG0177	GC_00000693, GC_00000696, GC_00001233	1	1	1	1
Biotin-(acetyl-CoA carboxylase) ligase (BirA2) (PDB:1BIA) (PUBMED:32188788)	0	1	1	NA	COG0340	GC_00000899, GC_00003198	1	1	1	1
vWFA (von Willebrand factor type A) domain of Mg and Co chelatases (ChlD)	0	1	1	NA	COG1240	GC_00000130, GC_00000711, GC_00001615, GC_00001810, GC_00002209, GC_00002823, GC_00002836	1	1	1	1
Ribosomal protein S4 or related protein (RpsD) (PDB:4V4H)	0	1	1	NA	COG0522	GC_00000070	1	1	1	1
ssDNA-specific exonuclease RecJ, DHH superfamily, may be involved in archaeal DNA replication intiation (RecJ) (PDB:1IR6)	0	1	1	NA	COG0608	GC_00001992, GC_00003172	1	1	1	1
Dihydrolipoamide dehydrogenase (E3) component of pyruvate/2-oxoglutarate dehydrogenase complex or glutathione oxidoreductase (Lpd) (PDB:6QKG)	0	1	1	NA	COG1249	GC_00000859, GC_00002686, GC_00003438	1	1	1	1
Glycerol-3-phosphate dehydrogenase (GpsA) (PDB:1EVY)	0	1	1	NA	COG0240	GC_00000144	1	1	1	1
Ribosomal protein L18 (RplR) (PDB:1VS6)	0	1	1	NA	COG0256	GC_00000846	1	1	1	1
Ribosomal protein L23 (RplW) (PDB:1VS6)	0	1	1	NA	COG0089	GC_00000726	1	1	1	1
Double Era-like domain GTPase Der (Der) (PDB:1MKY)	0	1	1	NA	COG1160	GC_00000433	1	1	1	1
3-deoxy-D-manno-octulosonic-acid transferase (KdtA) (PDB:2XCI)	0	1	1	NA	COG1519	GC_00000791	1	1	1	1
Lipoate-protein ligase A (LplA) (PDB:4TVW)	0	1	1	NA	COG0095	GC_00001307, GC_00001633, GC_00001736, GC_00003559	1	1	1	1
Cell shape-determining protein MreC (MreC) (PDB:2J5U)	0	1	1	NA	COG1792	GC_00001624, GC_00002406	1	1	1	1
3-deoxy-D-manno-octulosonate 8-phosphate phosphatase KdsC and related HAD superfamily phosphatases (KdsC) (PDB:3I6B)	0	1	1	NA	COG1778	GC_00000502	1	1	1	1
CBS-domain-containing membrane protein	0	1	1	NA	COG3448	GC_00000013, GC_00002944, GC_00003218, GC_00003285	1	1	1	1
Ribosomal protein L14 (RplN) (PDB:4V4H)	0	1	1	NA	COG0093	GC_00000294	1	1	1	1
Lipoprotein-anchoring transpeptidase ErfK/SrfK (ErfK) (PDB:4LZH)	0	1	1	NA	COG1376	GC_00002069, GC_00002507	1	1	1	1
Archaeal 2-phospho-L-lactate transferase/Bacterial gluconeogenesis factor, CofD/UPF0052 family (CofD) (PDB:1ZX8) (PUBMED:11888293;18252724)!!!Phosphoglycolate phosphatase, HAD superfamily (Gph) (PDB:2NYV)	0	1	1	NA	COG0391!!!COG0546	GC_00000189	1	1	1	1
Glutamate synthase domain 2 (GltB2) (PDB:1EA0)	0	1	1	NA	COG0069	GC_00000624	1	1	1	1
Methyl-accepting chemotaxis protein (MCP) (Tar) (PDB:1QU7)	0	1	1	NA	COG0840	GC_00000048, GC_00000219, GC_00000545, GC_00000672, GC_00001216, GC_00003196	1	1	1	1
ABC-type nitrate/sulfonate/bicarbonate transport system, periplasmic component (TauA) (PDB:2X26)	0	1	1	NA	COG0715	GC_00000732	1	1	1	1
4-hydroxybenzoate polyprenyltransferase (UbiA) (PDB:4OD4) (PUBMED:28830929)	0	1	1	NA	COG0382	GC_00000117	1	1	1	1
Archaeal/vacuolar-type H+-ATPase subunit C/Vma6 (NtpC) (PDB:1R5Z)	0	1	1	NA	COG1527	GC_00001970, GC_00002326	1	1	1	1
Lipopolysaccharide export LptBFGC system, permease protein LptF (LptF) (PDB:6S8H)	0	1	1	NA	COG0795	GC_00002505, GC_00003456	1	1	1	1
Phosphoribosyl-AMP cyclohydrolase (HisI1) (PDB:1ZPS)	0	1	1	NA	COG0139	GC_00000365	1	1	1	1
3-oxoacyl-(acyl-carrier-protein) synthase (FabB) (PDB:2UV8) (PUBMED:21652641)	0	1	1	NA	COG0304	GC_00000082, GC_00000177, GC_00000314, GC_00000782, GC_00000851	1	1	1	1
Glycine cleavage system protein P (pyridoxal-binding), N-terminal domain (GcvP1) (PDB:4LGL)	0	1	1	NA	COG0403	GC_00000241	1	1	1	1
Peptidyl-prolyl isomerase, parvulin family (SurA) (PDB:2ZR5)	0	1	1	NA	COG0760	GC_00000872, GC_00001025, GC_00001637, GC_00001728, GC_00001739, GC_00001924, GC_00002037, GC_00002155, GC_00002840, GC_00002853	1	1	1	1
D-alanyl-D-alanine carboxypeptidase (DacB) (PDB:1W5D)	0	1	1	NA	COG2027	GC_00001631, GC_00002636	1	1	1	1
Uracil-DNA glycosylase (Udg4) (PDB:3IKB)	0	1	1	NA	COG1573	GC_00000880, GC_00003143	1	1	1	1
Glutamyl- or glutaminyl-tRNA synthetase (GlnS) (PDB:1EUQ)	0	1	1	NA	COG0008	GC_00000587, GC_00002598	1	1	1	1
Type IV pilus assembly protein PilT, pilus retraction ATPase (PilT) (PDB:5FL3)	0	1	1	NA	COG2805	GC_00000478	1	1	1	1
Aspartate 1-decarboxylase (PanD) (PDB:1AW8)	0	1	1	NA	COG0853	GC_00000261	1	1	1	1
Pyruvate:ferredoxin oxidoreductase or related 2-oxoacid:ferredoxin oxidoreductase, gamma subunit (PorG) (PDB:1B0P)	0	1	1	NA	COG1014	GC_00000440, GC_00002045, GC_00002964, GC_00003584	1	1	1	1
ABC-type lipopolysaccharide export system, ATPase component (LptB) (PDB:5L75) (PUBMED:12029038)	0	1	1	NA	COG1137	GC_00000450	1	1	1	1
4-amino-2-methyl-5-hydroxymethylpyrimidine (HMP) synthase ThiC (ThiC) (PDB:3EPN) (PUBMED:15326535)	0	1	1	NA	COG0422	GC_00000654, GC_00000697	1	1	1	1
Methionine synthase I, cobalamin-binding domain (MetH2) (PDB:4DJD)	0	1	1	NA	COG1410	GC_00000229	1	1	1	1
UDP-N-acetyl-D-mannosaminuronate dehydrogenase (WecC) (PDB:3OJL)	0	1	1	NA	COG0677	GC_00000534	1	1	1	1
Nucleoside diphosphate kinase (Ndk) (PDB:1B4S)	0	1	1	NA	COG0105	GC_00000087, GC_00000466	1	1	1	1
Mn-dependent transcriptional regulator MntR, DtxR family (MntR) (PDB:1B1B)!!!Fe2+ transport protein FeoA (FeoA) (PDB:2GCX)	0	1	1	NA	COG1321!!!COG1918	GC_00000024	1	1	1	1
5-methylthioribose/5-deoxyribulose 1-phosphate isomerase (methionine salvage pathway), a paralog of eIF-2B alpha subunit (MtnA) (PDB:1T5O) (PUBMED:31950558)	0	1	1	NA	COG0182	GC_00000282	1	1	1	1
Argininosuccinate synthase (ArgG) (PDB:1J1Z)	0	1	1	NA	COG0137	GC_00000785	1	1	1	1
5'-3' exoribonuclease TrpH/YciV (RNase AM), contains PHP domain (YciV) (PDB:3E0F) (PUBMED:25871919)!!!Transcription antitermination protein NusB (NusB) (PDB:1EY1) (PUBMED:21652641)	0	1	1	NA	COG0613!!!COG0781	GC_00000801	1	1	1	1
MoxR-like ATPase (MoxR) (PDB:2R44)	0	1	1	NA	COG0714	GC_00000224, GC_00000411, GC_00002533, GC_00003539	1	1	1	1
Methionyl-tRNA synthetase (MetG) (PDB:1A8H)	0	1	1	NA	COG0143	GC_00000221	1	1	1	1
Tryptophan synthase beta chain (TrpB) (PDB:2DH5)	0	1	1	NA	COG0133	GC_00000235	1	1	1	1
DNA-directed RNA polymerase, subunit RPC12/RpoP, contains C4-type Zn-finger (RPC10) (PDB:1I3Q)	0	1	1	NA	COG1996	GC_00001392, GC_00002422	1	1	1	1
Histidyl-tRNA synthetase (HisS) (PDB:1KMM)	0	1	1	NA	COG0124	GC_00000154	1	1	1	1
Ribosomal protein S7 (RpsG) (PDB:4V4H)	0	1	1	NA	COG0049	GC_00000759	1	1	1	1
Transposase and inactivated derivatives, IS1 family (InsB)	0	1	1	NA	COG1662	GC_00000605, GC_00001387	1	1	1	1
Glycine/serine hydroxymethyltransferase (GlyA) (PDB:1BJ4)	0	1	1	NA	COG0112	GC_00000238	1	1	1	1
DNA uptake protein ComE or related DNA-binding protein (ComEA) (PDB:2DUY)	0	1	1	NA	COG1555	GC_00002904, GC_00002933, GC_00003500	1	1	1	1
Uncharacterized conserved protein AF1278, contains saccharopine dehydrogenase N-terminal (SDHN) domain (PDB:3C2Q)	0	1	1	NA	COG1915	GC_00000673	1	1	1	1
Ribose 5-phosphate isomerase RpiB (RpiB) (PDB:1NN4)	0	1	1	NA	COG0698	GC_00000442, GC_00001596	1	1	1	1
Adenosylmethionine-8-amino-7-oxononanoate aminotransferase (BioA) (PDB:1MLY)	0	1	1	NA	COG0161	GC_00000363	1	1	1	1
Sulfur carrier protein ThiS (thiamine biosynthesis) (ThiS) (PDB:1F0Z)	0	1	1	NA	COG2104	GC_00000528	1	1	1	1
NAD-dependent protein deacetylase, SIR2 family (SIR2) (PDB:1M2N)	0	1	1	NA	COG0846	GC_00002085, GC_00002324, GC_00003284	1	1	1	1
Indole-3-glycerol phosphate synthase (TrpC) (PDB:6BMA)	0	1	1	NA	COG0134	GC_00000512	1	1	1	1
Thiamine monophosphate kinase (ThiL) (PDB:5CC8)	0	1	1	NA	COG0611	GC_00000813	1	1	1	1
Carbamoylphosphate synthase large subunit (CarB) (PDB:1C30)	0	1	1	NA	COG0458	GC_00000477	1	1	1	1
Prepilin signal peptidase PulO (type II secretory pathway) or related peptidase (PulO)	0	1	1	NA	COG1989	GC_00002008, GC_00003814	1	1	1	1
Rhodanese-related sulfurtransferase (PspE) (PDB:1TQ1)	0	1	1	NA	COG0607	GC_00001279, GC_00001335, GC_00001591, GC_00002182, GC_00003572	1	1	1	1
Trk-type K+ transport system, membrane component (TrkG) (PDB:3PJZ)	0	1	1	NA	COG0168	GC_00000390, GC_00002515, GC_00003741	1	1	1	1
Ferredoxin-thioredoxin reductase, catalytic subunit (FtrB) (PDB:1DJ7)	0	1	1	NA	COG4802	GC_00000737	1	1	1	1
Ribosomal protein S6 (RpsF) (PDB:4V4H)	0	1	1	NA	COG0360	GC_00001112, GC_00002601	1	1	1	1
Predicted DNA-binding protein with PD1-like DNA-binding motif, PPC/DUF296 domain (AF0104) (PDB:2DT4)	0	1	1	NA	COG1661	GC_00001941, GC_00002538	1	1	1	1
Iron-sulfur cluster repair protein YtfE, RIC family, contains ScdAN and hemerythrin domains (RIC) (PDB:5FNN)	0	1	1	NA	COG2846	GC_00000020	1	1	1	1
Sulfur relay (sulfurtransferase) complex TusBCD TusD component, DsrE family (DsrE) (PDB:1JX7)	0	1	1	NA	COG1553	GC_00000572	1	1	1	1
Acetyl/propionyl-CoA carboxylase, alpha subunit (PccA) (PDB:3U9S)	0	1	1	NA	COG4770	GC_00000819	1	1	1	1
Ribosomal protein S13 (RpsM) (PDB:4V4H)	0	1	1	NA	COG0099	GC_00000108	1	1	1	1
Lipid A disaccharide synthetase (LpxB) (PDB:5W8N)	0	1	1	NA	COG0763	GC_00000457	1	1	1	1
Phosphatidylserine/phosphatidylglycerophosphate/cardiolipin synthase (Cls) (PDB:1BYR)	0	1	1	NA	COG1502	GC_00001138, GC_00001424, GC_00002387, GC_00002509, GC_00002711, GC_00002761	1	1	1	1
Membrane H+-translocase/NADH:ubiquinone oxidoreductase subunit 5 (chain L)/Multisubunit Na+/H+ antiporter, MnhA subunit (NuoL) (PDB:3RKO)	0	1	1	NA	COG1009	GC_00002971, GC_00003324	1	1	1	1
Ribosomal protein S11 (RpsK) (PDB:4V4H)	0	1	1	NA	COG0100	GC_00000171	1	1	1	1
DNA-binding transcriptional regulator, Lrp family (Lrp) (PDB:1I1G)	0	1	1	NA	COG1522	GC_00000092, GC_00000278, GC_00001289	1	1	1	1
4-hydroxy-3-methylbut-2-en-1-yl diphosphate synthase IspG/GcpE (IspG) (PDB:2Y0F)	0	1	1	NA	COG0821	GC_00000621	1	1	1	1
Lipid II flippase MurJ/MviN (peptidoglycan biosynthesis) (MurJ) (PDB:5T77) (PUBMED:25013077)	0	1	1	NA	COG0728	GC_00000356	1	1	1	1
Electron transfer flavoprotein, alpha subunit FixB (FixB) (PDB:1EFP)	0	1	1	NA	COG2025	GC_00002690, GC_00002692	1	1	1	1
Nitrate reductase beta subunit (NarY) (PDB:1Y4Z)	0	1	1	NA	COG1140	GC_00000464	1	1	1	1
Predicted phosphodiesterase, calcineurin family (YfcE) (PDB:1SU1) (PUBMED:17586769)	0	1	1	NA	COG0622	GC_00000774, GC_00001248, GC_00001443, GC_00002073, GC_00003078	1	1	1	1
Predicted endonuclease, GIY-YIG superfamily (YhbQ) (PDB:1YWL)	0	1	1	NA	COG2827	GC_00000007, GC_00000172, GC_00000281, GC_00003025	1	1	1	1
Malonyl CoA-acyl carrier protein transacylase (FabD) (PDB:1YXC)	0	1	1	NA	COG0331	GC_00000574	1	1	1	1
16S rRNA C1402 N4-methylase RsmH (RmsH) (PDB:1M6Y)	0	1	1	NA	COG0275	GC_00000147	1	1	1	1
Phosphoenolpyruvate carboxykinase, GTP-dependent (PepCK) (PDB:4R43)	0	1	1	NA	COG1274	GC_00000232	1	1	1	1
Twin-arginine protein secretion pathway components TatA and TatB (TatA) (PDB:2L16)	0	1	1	NA	COG1826	GC_00000068	1	1	1	1
4-hydroxy-tetrahydrodipicolinate synthase/N-acetylneuraminate lyase (DapA) (PDB:2R91) (PUBMED:27574185)	0	1	1	NA	COG0329	GC_00000336	1	1	1	1
Tartrate dehydratase beta subunit/Fumarate hydratase class I, C-terminal domain (FumA) (PDB:5L2R)	0	1	1	NA	COG1838	GC_00000504	1	1	1	1
Na+ or H+-translocating membrane pyrophosphatase (OVP1) (PDB:4A01) (PUBMED:11342551)	0	1	1	NA	COG3808	GC_00000373	1	1	1	1
Proteasome lid subunit RPN8/RPN11, contains Jab1/MPN domain metalloenzyme (JAMM) motif (Rri1) (PDB:2O95)	0	1	1	NA	COG1310	GC_00002570, GC_00003815	1	1	1	1
Polyribonucleotide nucleotidyltransferase (polynucleotide phosphorylase) (Pnp) (PDB:1E3P)	0	1	1	NA	COG1185	GC_00000160	1	1	1	1
UDP-N-acetylmuramoylalanine-D-glutamate ligase (MurD) (PDB:1E0D)	0	1	1	NA	COG0771	GC_00000468	1	1	1	1
tRNA A37 N6-isopentenylltransferase MiaA (MiaA) (PDB:2ZM5)	0	1	1	NA	COG0324	GC_00001863, GC_00002323	1	1	1	1
Lipoate synthase (LipA) (PDB:4U0O) (PUBMED:27941785)	0	1	1	NA	COG0320	GC_00003123, GC_00003651	1	1	1	1
Ribonuclease HI (RnhA) (PDB:1LAW)	0	1	1	NA	COG0328	GC_00000997, GC_00002951	1	1	1	1
CO dehydrogenase/acetyl-CoA synthase gamma subunit (corrinoid Fe-S protein) (CdhE) (PDB:2H9A)	0	1	1	NA	COG1456	GC_00000738, GC_00002929	1	1	1	1
Ribosomal protein L31 (RpmE) (PDB:1VS6)	0	1	1	NA	COG0254	GC_00000150	1	1	1	1
Biotin carboxyl carrier protein (AccB) (PDB:1A6X)	0	1	1	NA	COG0511	GC_00003119, GC_00003333	1	1	1	1
Na+/phosphate symporter (NptA)	0	1	1	NA	COG1283	GC_00001162, GC_00003696	1	1	1	1
Superfamily I DNA or RNA helicase (UvrD) (PDB:6PPR)	0	1	1	NA	COG0210	GC_00000347	1	1	1	1
Fe-S cluster biogenesis protein NfuA, 4Fe-4S-binding domain (NifU) (PDB:2Z51)	0	1	1	NA	COG0694	GC_00000182	1	1	1	1
Uncharacterized conserved protein, DUF362 family!!!TPP-dependent indolepyruvate ferredoxin oxidoreductase, alpha subunit (IorA)	0	1	1	NA	COG2006!!!COG4231	GC_00000083	1	1	1	1
Methionine synthase II (cobalamin-independent) (MetE) (PDB:1T7L)	0	1	1	NA	COG0620	GC_00000079	1	1	1	1
Predicted Rossmann fold nucleotide-binding protein DprA/Smf involved in DNA uptake (Smf) (PDB:3MAJ)	0	1	1	NA	COG0758	GC_00000247, GC_00001785	1	1	1	1
GMP synthase, glutamine amidotransferase domain (GuaA1) (PDB:4WIM)!!!GMP synthase, PP-ATPase domain/subunit (GuaA2) (PDB:4WIM)	0	1	1	NA	COG0518!!!COG0519	GC_00000565	1	1	1	1
Protein chain release factor PrfB (PrfB) (PDB:1GQE)	0	1	1	NA	COG1186	GC_00000676, GC_00003049	1	1	1	1
Ribosomal protein L25 (general stress protein Ctc) (RplY) (PDB:1B75)	0	1	1	NA	COG1825	GC_00002792, GC_00003704	1	1	1	1
Prolipoprotein diacylglyceryltransferase (Lgt) (PDB:5AZB)	0	1	1	NA	COG0682	GC_00000155, GC_00002377	1	1	1	1
Ribosomal protein S3 (RpsC) (PDB:1VS6)	0	1	1	NA	COG0092	GC_00000648	1	1	1	1
Sulfur carrier protein TusA (tRNA thiolation, molybdenum cofactor biosynthesis) (TusA) (PDB:1DCJ) (PUBMED:23894086)	0	1	1	NA	COG0425	GC_00000136, GC_00000638, GC_00000747, GC_00003118	1	1	1	1
Ribosomal protein L16/L10AE (RplP) (PDB:1WKI)	0	1	1	NA	COG0197	GC_00000746	1	1	1	1
Nickel-dependent lactate racemase (LarA) (PDB:2YJG) (PUBMED:24710389)	0	1	1	NA	COG3875	GC_00000562	1	1	1	1
Protein-L-isoaspartate O-methyltransferase (Pcm) (PDB:3LBF) (PUBMED:24909784)	0	1	1	NA	COG2518	GC_00000250, GC_00000683	1	1	1	1
C-terminal processing protease CtpA/Prc, contains a PDZ domain (CtpA) (PDB:6IQU)	0	1	1	NA	COG0793	GC_00000207, GC_00002044, GC_00003692	1	1	1	1
Multidrug efflux pump subunit AcrB (AcrB) (PDB:1IWG)	0	1	1	NA	COG0841	GC_00001610, GC_00001714, GC_00002393, GC_00002706, GC_00003577, GC_00003774	1	1	1	1
16S rRNA G1207 methylase RsmC (RsmC) (PDB:1DUS)	0	1	1	NA	COG2813	GC_00000025	1	1	1	1
Uncharacterized membrane protein (PUBMED:19363116)	0	1	1	NA	COG2928	GC_00000642, GC_00002143	1	1	1	1
Phospholipid biosynthesis protein PlsY, probable glycerol-3-phosphate acyltransferase (PlsY) (PDB:5XJ5) (PUBMED:29684280)	0	1	1	NA	COG0344	GC_00002747, GC_00003687	1	1	1	1
Anaerobic ribonucleoside-triphosphate reductase (NrdD) (PDB:4COI)	0	1	1	NA	COG1328	GC_00000710, GC_00002136, GC_00002508	1	1	1	1
Signal transduction histidine kinase (BaeS) (PDB:1JOY)	0	1	1	NA	COG0642	GC_00000053, GC_00000291, GC_00001922	1	1	1	1
Cys-tRNA(Pro) deacylase, prolyl-tRNA editing enzyme YbaK/EbsC (EbsC) (PDB:1DBU)	0	1	1	NA	COG2606	GC_00003377, GC_00003791	1	1	1	1
2-C-methyl-D-erythritol 4-phosphate cytidylyltransferase (IspD) (PDB:1H3M)	0	1	1	NA	COG1211	GC_00000279	1	1	1	1
DNA polymerase III, gamma/tau subunits (DnaX) (PDB:1A5T)	0	1	1	NA	COG2812	GC_00000994, GC_00002034, GC_00002149, GC_00003090	1	1	1	1
ATP-dependent protease Clp, ATPase subunit ClpX (ClpX) (PDB:3HTE)	0	1	1	NA	COG1219	GC_00000675	1	1	1	1
Periplasmic chaperone for outer membrane proteins, Skp family (HlpA) (PDB:1SG2)	0	1	1	NA	COG2825	GC_00003265, GC_00003822	1	1	1	1
Na+-translocating ferredoxin:NAD+ oxidoreductase RNF, RnfC subunit (RnfC)	0	1	1	NA	COG4656	GC_00000461, GC_00001458, GC_00001581	1	1	1	1
Uncharacterized conserved protein, radical SAM superfamily	0	1	1	NA	COG1856	GC_00000620	1	1	1	1
Branched-chain amino acid aminotransferase/4-amino-4-deoxychorismate lyase (IlvE) (PDB:1A3G)	0	1	1	NA	COG0115	GC_00000315, GC_00000513	1	1	1	1
Tetraacyldisaccharide-1-P 4'-kinase (Lipid A 4'-kinase) (LpxK) (PDB:4EHW)	0	1	1	NA	COG1663	GC_00001598, GC_00002444	1	1	1	1
DNA-adenine methylase (Dam) (PDB:4GOL)	0	1	1	NA	COG0338	GC_00001971, GC_00002099	1	1	1	1
Permease subunit MlaE of the ABC-type intermembrane phospholipid transporter Mla (MlaE) (PDB:6IC4)	0	1	1	NA	COG0767	GC_00001723, GC_00002025, GC_00003127	1	1	1	1
Cobalamin biosynthesis protein CobD/CbiB (CbiB)	0	1	1	NA	COG1270	GC_00000264	1	1	1	1
Chorismate synthase (AroC) (PDB:1Q1L)	0	1	1	NA	COG0082	GC_00000612	1	1	1	1
Asp-tRNAAsn/Glu-tRNAGln amidotransferase B subunit (GatB) (PDB:3H0M)	0	1	1	NA	COG0064	GC_00000575	1	1	1	1
Ribonuclease PH (Rph) (PDB:1UDO)	0	1	1	NA	COG0689	GC_00000633	1	1	1	1
Uncharacterized conserved protein, DUF1009 family (PDB:4GGM)	0	1	1	NA	COG3494	GC_00000728	1	1	1	1
Trk/Ktr K+ transport system regulatory component TrkA/KtrA/KtrC, RCK domain (TrkA) (PDB:4XTT) (PUBMED:23815639;25957408;31868587;32095817)	0	1	1	NA	COG0569	GC_00000552, GC_00002626, GC_00002657	1	1	1	1
Predicted Mg-chelatase, contains ChlI-like and ATPase domains, YifB family (YifB)	0	1	1	NA	COG0606	GC_00000812	1	1	1	1
MraZ, DNA-binding transcriptional regulator and inhibitor of RsmH methyltransferase activity (MraZ) (PDB:1N0E)	0	1	1	NA	COG2001	GC_00001241, GC_00001900	1	1	1	1
Phosphatidylglycerophosphate synthase (PgsA) (PDB:4MND)	0	1	1	NA	COG0558	GC_00000663, GC_00001172, GC_00001890, GC_00002080, GC_00002224, GC_00002943, GC_00003564	1	1	1	1
Glycogen synthase (GlgA) (PDB:1RZU)	0	1	1	NA	COG0297	GC_00000285, GC_00000934	1	1	1	1
Ribonuclease BN, tRNA processing enzyme (ElaC) (PDB:1WW1)	0	1	1	NA	COG1234	GC_00001472, GC_00003609	1	1	1	1
Type IV pilus assembly protein, ATPase PilU (PilU)	0	1	1	NA	COG5008	GC_00000077	1	1	1	1
Cytoplasmic chaperone TorD involved in molybdoenzyme TorA maturation (TorD) (PDB:1N1C)	0	1	1	NA	COG3381	GC_00001240, GC_00002215	1	1	1	1
Diaminopimelate decarboxylase (LysA) (PDB:1D7K)	0	1	1	NA	COG0019	GC_00000380	1	1	1	1
Molybdopterin biosynthesis enzyme MoaB/MogA (MoaB) (PDB:1DI6) (PUBMED:32239579)!!!N-hydroxylaminopurine reductase YiiM, contains MOSC domain (YiiM) (PDB:1O65) (PUBMED:18312271;29459651)	0	1	1	NA	COG0521!!!COG2258	GC_00000420	1	1	1	1
Kynurenine formamidase (PDB:1R61)	0	1	1	NA	COG1878	GC_00000823	1	1	1	1
Zn-dependent protease with chaperone function (HtpX) (PDB:2YPT)	0	1	1	NA	COG0501	GC_00000811, GC_00002638, GC_00002928	1	1	1	1
UDP-N-acetylmuramyl tripeptide synthase (MurE) (PDB:1E8C)	0	1	1	NA	COG0769	GC_00002796, GC_00003738	1	1	1	1
Asp-tRNAAsn/Glu-tRNAGln amidotransferase C subunit (GatC) (PDB:3H0L)	0	1	1	NA	COG0721	GC_00000249	1	1	1	1
Phosphoribosylformylglycinamidine (FGAM) synthase, glutamine amidotransferase domain (PurL2) (PDB:1T3T)	0	1	1	NA	COG0047	GC_00000382	1	1	1	1
Alanine racemase (Alr) (PDB:1BD0)	0	1	1	NA	COG0787	GC_00001497, GC_00002052	1	1	1	1
DNA polymerase III, alpha subunit (DnaE) (PDB:2HNH)	0	1	1	NA	COG0587	GC_00000367	1	1	1	1
NAD-dependent DNA ligase (Lig) (PDB:5TT5)	0	1	1	NA	COG0272	GC_00000335	1	1	1	1
Archaeal/vacuolar-type H+-ATPase subunit F/Vma7 (NtpF) (PDB:2D00)	0	1	1	NA	COG1436	GC_00002397, GC_00003126	1	1	1	1
Uncharacterized 2Fe-2S and 4Fe-4S clusters-containing protein, contains DUF4445 domain (PDB:4C1N)	0	1	1	NA	COG3894	GC_00000825	1	1	1	1
CTP synthase (UTP-ammonia lyase) (PyrG) (PDB:1S1M)	0	1	1	NA	COG0504	GC_00000470	1	1	1	1
Cytochrome c peroxidase (MauG) (PDB:1EB7)	0	1	1	NA	COG1858	GC_00000008, GC_00000292, GC_00000947, GC_00003290	1	1	1	1
Preprotein translocase subunit SecA (ATPase, RNA helicase) (SecA) (PDB:2FSF)!!!Uncharacterized conserved protein YecA, UPF0149 family, contains C-terminal Zn-binding SEC-C motif (YecA)	0	1	1	NA	COG0653!!!COG3318	GC_00000660	1	1	1	1
Uncharacterized conserved protein, DUF498 domain (PDB:1IHN)	0	1	1	NA	COG1504	GC_00000510	1	1	1	1
Uncharacterized conserved protein, DUF58 family, contains vWF domain (YeaD2)	0	1	1	NA	COG1721	GC_00000775, GC_00001981, GC_00002061, GC_00002750, GC_00003193	1	1	1	1
FAD/FMN-containing lactate dehydrogenase/glycolate oxidase (GlcD) (PDB:1AHU)	0	1	1	NA	COG0277	GC_00000059	1	1	1	1
DNA topoisomerase VI, subunit B (PDB:1MU5)	0	1	1	NA	COG1389	GC_00000578	1	1	1	1
Phosphate starvation-inducible protein PhoH, predicted ATPase (PhoH) (PDB:3B85) (PUBMED:8444794;12762842)	0	1	1	NA	COG1702	GC_00000431	1	1	1	1
GAF domain (GAF)!!!HD-GYP domain, c-di-GMP phosphodiesterase class II (or its inactivated variant) (HDGYP) (PDB:5Z7C) (PUBMED:23475961)	0	1	1	NA	COG2203!!!COG2206	GC_00002486, GC_00002694, GC_00003295	1	1	1	1
Nicotinate-nucleotide adenylyltransferase NadD (NadD) (PDB:1YUM)	0	1	1	NA	COG1057	GC_00000627	1	1	1	1
Riboflavin biosynthesis protein RibD, pyrimidine deaminase domain (RibD1) (PDB:2O7P)!!!Pyrimidine reductase, riboflavin biosynthesis (RibD) (PDB:2O7P)	0	1	1	NA	COG0117!!!COG1985	GC_00001003, GC_00003463	1	1	1	1
Phosphopentomutase (DeoB) (PDB:3UN2)	0	1	1	NA	COG1015	GC_00000145	1	1	1	1
FoF1-type ATP synthase, gamma subunit (AtpG) (PDB:3OAA) (PUBMED:15326535)	0	1	1	NA	COG0224	GC_00000086	1	1	1	1
Chromosome segregation protein Spo0J, contains ParB-like nuclease domain (Spo0J) (PDB:1R71)	0	1	1	NA	COG1475	GC_00002244, GC_00002844, GC_00002918	1	1	1	1
Predicted dehydrogenase (MviM) (PDB:3UUW)	0	1	1	NA	COG0673	GC_00000252	1	1	1	1
Glycyl-tRNA synthetase, alpha subunit (GlyQ) (PDB:1J5W)	0	1	1	NA	COG0752	GC_00000476	1	1	1	1
Aspartate-semialdehyde dehydrogenase (Asd) (PDB:1BRM)	0	1	1	NA	COG0136	GC_00000318	1	1	1	1
Carbamoylphosphate synthase small subunit (CarA) (PDB:1C30)	0	1	1	NA	COG0505	GC_00000350	1	1	1	1
ATP-dependent Zn proteases (HflB) (PDB:1LV7)	0	1	1	NA	COG0465	GC_00000046	1	1	1	1
Acetylornithine/succinyldiaminopimelate/putrescine aminotransferase (ArgD) (PDB:2E54)	0	1	1	NA	COG4992	GC_00000257	1	1	1	1
Argininosuccinate lyase (ArgH) (PDB:1AOS)	0	1	1	NA	COG0165	GC_00000164	1	1	1	1
Anthranilate/para-aminobenzoate synthases component I (TrpE) (PDB:1I1Q)	0	1	1	NA	COG0147	GC_00000576, GC_00000795	1	1	1	1
tRNA A37 methylthiotransferase MiaB (MiaB) (PDB:4JC0) (PUBMED:17407324;20472640;20584901)	0	1	1	NA	COG0621	GC_00000426, GC_00002241, GC_00002939	1	1	1	1
Replicative DNA helicase (DnaB) (PDB:1B79)	0	1	1	NA	COG0305	GC_00000101	1	1	1	1
Orotidine-5'-phosphate decarboxylase (PyrF) (PDB:1DBT)	0	1	1	NA	COG0284	GC_00000803	1	1	1	1
Formate hydrogenlyase subunit 6/NADH:ubiquinone oxidoreductase 23 kD subunit (chain I) (NuoI) (PDB:1B0P)	0	1	1	NA	COG1143	GC_00001032, GC_00002801, GC_00002979	1	1	1	1
Cobalamin synthase CobS (adenosylcobinamide-GDP ribazoletransferase) (CobS) (PUBMED:31481610)	0	1	1	NA	COG0368	GC_00001158, GC_00003230	1	1	1	1
Enamine deaminase RidA, house cleaning of reactive enamine intermediates, YjgF/YER057c/UK114 family (RidA) (PDB:1J7H) (PUBMED:22094463;32205462)	0	1	1	NA	COG0251	GC_00000617, GC_00002053, GC_00002105	1	1	1	1
Bacterioferritin (cytochrome b1) (Bfr) (PDB:4E6K)	0	1	1	NA	COG2193	GC_00000867, GC_00000892	1	1	1	1
3-deoxy-D-manno-octulosonic acid (KDO) 8-phosphate synthase (KdsA) (PDB:1G7U)	0	1	1	NA	COG2877	GC_00000359	1	1	1	1
NAD/NADP transhydrogenase alpha subunit (PntA) (PDB:1F8G)	0	1	1	NA	COG3288	GC_00000125, GC_00000529	1	1	1	1
Uri superfamily endonuclease	0	1	1	NA	COG1833	GC_00002318, GC_00002541	1	1	1	1
PMT family glycosyltransferase ArnT/Agl22, involved in glycosylation of proteins and lipid IVA (ArnT) (PDB:5EZM) (PUBMED:16226890;31233657;32706435)	0	1	1	NA	COG1807	GC_00001077, GC_00001249, GC_00001288, GC_00001579	1	1	1	1
Fructose-bisphosphate aldolase class Ia, DhnA family (FbaB) (PDB:1OJX)	0	1	1	NA	COG1830	GC_00000501	1	1	1	1
8-oxo-dGTP pyrophosphatase MutT and related house-cleaning NTP pyrophosphohydrolases, NUDIX family (MutT) (PDB:4V14)	0	1	1	NA	COG0494	GC_00002124, GC_00003875	1	1	1	1
Chromate resistance protein ChrB1 (ChrB1)	0	1	1	NA	COG4275	GC_00001139, GC_00003394, GC_00003595	1	1	1	1
Queuine/archaeosine tRNA-ribosyltransferase (Tgt) (PDB:1XW8) (PUBMED:15805528)	0	1	1	NA	COG0343	GC_00000666	1	1	1	1
Pyruvate/2-oxoglutarate/acetoin dehydrogenase complex, dehydrogenase (E1) component, beta subunit (AcoB) (PDB:2OZL)	0	1	1	NA	COG0022	GC_00002250, GC_00002878	1	1	1	1
Acyl carrier protein (AcpP) (PDB:1ACP)	0	1	1	NA	COG0236	GC_00000066, GC_00000685	1	1	1	1
Valyl-tRNA synthetase (ValS) (PDB:1GAX)	0	1	1	NA	COG0525	GC_00000162	1	1	1	1
FAD:protein FMN transferase ApbE (ApbE) (PDB:1VRM) (PUBMED:23558683;30154099)	0	1	1	NA	COG1477	GC_00000402	1	1	1	1
Alkyl hydroperoxide reductase subunit AhpC (peroxiredoxin) (AhpC) (PDB:2RII)	0	1	1	NA	COG0450	GC_00000868, GC_00003386	1	1	1	1
Nucleotidyltransferase/DNA polymerase DinP involved in DNA repair (DinP) (PDB:4R8U) (PUBMED:16544291)	0	1	1	NA	COG0389	GC_00000362	1	1	1	1
Ribosomal protein L29 (RpmC) (PDB:1VS6)	0	1	1	NA	COG0255	GC_00000548	1	1	1	1
Peptodoglycan polymerase FtsW/RodA/SpoVE (FtsW) (PDB:6BAR) (PUBMED:30692671)	0	1	1	NA	COG0772	GC_00000490, GC_00001009, GC_00003067	1	1	1	1
Trk/Ktr K+ transport system regulatory component TrkA/KtrA/KtrC, RCK domain (TrkA) (PDB:4XTT) (PUBMED:23815639;25957408;31868587;32095817)!!!nanoRNase/pAp phosphatase, hydrolyzes c-di-AMP and oligoRNAs (NrnA) (PDB:5O4Z)	0	1	1	NA	COG0569!!!COG0618	GC_00000764	1	1	1	1
Aspartate kinase (MetL1) (PDB:2CDQ)	0	1	1	NA	COG0527	GC_00000740	1	1	1	1
Alanine dehydrogenase (includes sporulation protein SpoVN) (Ald) (PDB:2EEZ)	0	1	1	NA	COG0686	GC_00000945, GC_00002896	1	1	1	1
Siroheme synthase (precorrin-2 oxidase/ferrochelatase domain) (CysG2) (PDB:1PJQ)	0	1	1	NA	COG1648	GC_00000283	1	1	1	1
Stress-induced protein YlxP, DUF503 family (YlxP) (PDB:1J27) (PUBMED:15805528)	0	1	1	NA	COG1550	GC_00000687	1	1	1	1
tRNA U38,U39,U40 pseudouridine synthase TruA (TruA) (PDB:1DJ0)	0	1	1	NA	COG0101	GC_00000561	1	1	1	1
Multimeric flavodoxin WrbA, includes NAD(P)H:quinone oxidoreductase (WrbA) (PDB:4DY4)	0	1	1	NA	COG0655	GC_00000369, GC_00001111, GC_00002488, GC_00003060	1	1	1	1
DNA topoisomerase I, ssDNA-binding Zn-finger and Zn-ribbon domains (YrdD) (PDB:1YUA)	0	1	1	NA	COG0551	GC_00003360, GC_00003712	1	1	1	1
Glyoxylase or a related metal-dependent hydrolase, beta-lactamase superfamily II (GloB) (PDB:1QH3) (PUBMED:25670698)	0	1	1	NA	COG0491	GC_00000351, GC_00000632, GC_00001687, GC_00002125, GC_00003159	1	1	1	1
Methylase of polypeptide chain release factors (HemK) (PDB:1NV8)	0	1	1	NA	COG2890	GC_00000969, GC_00003082	1	1	1	1
tmRNA-binding protein (SmpB) (PDB:1J1H) (PUBMED:26251518)	0	1	1	NA	COG0691	GC_00000237	1	1	1	1
Undecaprenyl pyrophosphate synthase (UppS) (PDB:1X07)	0	1	1	NA	COG0020	GC_00000665	1	1	1	1
ATP-dependent helicase/DNAse subunit B (AddB) (PDB:3U44)	0	1	1	NA	COG3857	GC_00002546, GC_00002720	1	1	1	1
Outer membrane lipoprotein-sorting protein (LolA) (PDB:1IWL)	0	1	1	NA	COG2834	GC_00002150, GC_00002280, GC_00003726	1	1	1	1
Predicted molibdopterin-dependent oxidoreductase YjgC (YjgC) (PDB:1AA6)	0	1	1	NA	COG3383	GC_00000459, GC_00002866, GC_00003068	1	1	1	1
DNA-binding response regulator, OmpR family, contains REC and winged-helix (wHTH) domain (OmpR) (PDB:1XHF)!!!Adenylate cyclase, class 3 (AcyC) (PDB:1AB8)	0	1	1	NA	COG0745!!!COG2114	GC_00000933, GC_00002170	1	1	1	1
Ribosomal protein S16 (RpsP) (PDB:4V4H)	0	1	1	NA	COG0228	GC_00000093	1	1	1	1
FoF1-type ATP synthase, delta subunit (AtpH) (PDB:1ABV)	0	1	1	NA	COG0712	GC_00002319, GC_00003188	1	1	1	1
ABC-type uncharacterized transport system involved in gliding motility, auxiliary component (GldG)	0	1	1	NA	COG3225	GC_00000527	1	1	1	1
ATP-dependent DNA ligase (CDC9) (PDB:1A0I)!!!Eukaryotic-type DNA primase (LigD) (PDB:5DMU)	0	1	1	NA	COG1793!!!COG3285	GC_00000196	1	1	1	1
Tyrosyl-tRNA synthetase (TyrS) (PDB:4OUD)	0	1	1	NA	COG0162	GC_00000270	1	1	1	1
Cobalamin biosynthesis protein CbiD (cobalt-precorrin-5B C-methyltransferase) (CbiD) (PDB:1SR8)	0	1	1	NA	COG1903	GC_00001251, GC_00001653	1	1	1	1
Thioester reductase domain of alpha aminoadipate reductase Lys2 and NRPSs (Lys2b) (PDB:5MSP)	0	1	1	NA	COG3320	GC_00002299, GC_00002592, GC_00003702	1	1	1	1
Glucosamine 6-phosphate synthetase, contains amidotransferase and phosphosugar isomerase domains (GlmS) (PDB:2J6H)	0	1	1	NA	COG0449	GC_00000290, GC_00002871	1	1	1	1
Excinuclease UvrABC, nuclease subunit (UvrC) (PDB:2NRT) (PUBMED:24513124)	0	1	1	NA	COG0322	GC_00000137	1	1	1	1
Zn-dependent protease (includes sporulation protein SpoIVFB) (SpoIVFB) (PDB:3B4R)	0	1	1	NA	COG1994	GC_00000357	1	1	1	1
Archaeal aspartate aminotransferase or a related aminotransferase, includes purine catabolism protein PucG (PucG) (PDB:3NNK)	0	1	1	NA	COG0075	GC_00000175, GC_00000834	1	1	1	1
Methionine aminopeptidase (Map) (PDB:3J2I)	0	1	1	NA	COG0024	GC_00000784	1	1	1	1
CTP-dependent cyclometallase, nickel-pincer nucleotide (NPN) cofactor biosynthesis (LarC) (PDB:3C19) (PUBMED:29887527)	0	1	1	NA	COG1641	GC_00000222	1	1	1	1
EndoRNase involved in mRNA decay, NYN (Nedd4-BP1/Rae1/YacP nuclease) family, contains PIN domain (Rae1) (PDB:5MQ8) (PUBMED:28363943)	0	1	1	NA	COG3688	GC_00003744, GC_00003856	1	1	1	1
tRNA A37 threonylcarbamoyladenosine modification protein TsaB (TsaB) (PDB:1OKJ)	0	1	1	NA	COG1214	GC_00000120	1	1	1	1
Phosphoribosylformimino-5-aminoimidazole carboxamide ribonucleotide (ProFAR) isomerase (HisA) (PDB:4U28)	0	1	1	NA	COG0106	GC_00000206	1	1	1	1
Hydroxylamine reductase (hybrid-cluster protein) (Hcp) (PDB:1E1D)	0	1	1	NA	COG1151	GC_00000668	1	1	1	1
LPS assembly outer membrane protein LptD (organic solvent tolerance protein OstA) (LptD) (PDB:4N4R)	0	1	1	NA	COG1452	GC_00001125, GC_00001562	1	1	1	1
Archaeal/vacuolar-type H+-ATPase subunit D/Vma8 (NtpD) (PDB:3AON)	0	1	1	NA	COG1394	GC_00002862, GC_00003697	1	1	1	1
Stereoselective (R,S)-S-adenosylmethionine hydrolase (adenosine-forming) (PDB:2F4N) (PUBMED:32776704)	0	1	1	NA	COG1912	GC_00000126	1	1	1	1
DNA-directed RNA polymerase, beta subunit/140 kD subunit (RpoB) (PDB:5UAJ)	0	1	1	NA	COG0085	GC_00000288	1	1	1	1
NADH:ubiquinone oxidoreductase subunit 2 (chain N) (NuoN) (PDB:4HE8)	0	1	1	NA	COG1007	GC_00003177, GC_00003381	1	1	1	1
Malate/lactate dehydrogenase (Mdh) (PDB:4WLO)	0	1	1	NA	COG0039	GC_00000713	1	1	1	1
Omega-amidase YafV/Nit2, hydrolyzes alpha-ketoglutaramate (Nit2) (PUBMED:28373563)	0	1	1	NA	COG0388	GC_00002234, GC_00003586, GC_00003592	1	1	1	1
DNA-binding protein SpoVG, cell septation regulator (SpoVG) (PDB:2I9X) (PUBMED:23818957)	0	1	1	NA	COG2088	GC_00000563	1	1	1	1
NAD kinase (NadK) (PDB:1SUW)	0	1	1	NA	COG0061	GC_00000449	1	1	1	1
Regulator of protease activity HflC, stomatin/prohibitin superfamily (HflC)	0	1	1	NA	COG0330	GC_00001069, GC_00001620, GC_00002048, GC_00002049, GC_00002673, GC_00003457, GC_00003512	1	1	1	1
ADP-ribosylglycohydrolase (DraG) (PDB:1T5J)	0	1	1	NA	COG1397	GC_00002485, GC_00003503	1	1	1	1
Peptide deformylase (Def) (PDB:1BS4)	0	1	1	NA	COG0242	GC_00000170	1	1	1	1
ABC-type phosphate transport system, periplasmic component (PstS) (PDB:2Q9T)	0	1	1	NA	COG0226	GC_00002429, GC_00003154, GC_00003836	1	1	1	1
DNA polymerase III sliding clamp (beta) subunit, PCNA homolog (DnaN) (PDB:1JQJ)	0	1	1	NA	COG0592	GC_00002687, GC_00003493	1	1	1	1
Pyruvate:ferredoxin oxidoreductase or related 2-oxoacid:ferredoxin oxidoreductase, beta subunit (PorB) (PDB:1B0P)	0	1	1	NA	COG1013	GC_00000076, GC_00000240, GC_00001643, GC_00003671	1	1	1	1
Tryptophanyl-tRNA synthetase (TrpS) (PDB:3N9I)	0	1	1	NA	COG0180	GC_00000526, GC_00001939	1	1	1	1
Molybdopterin Mo-transferase (molybdopterin biosynthesis) (MoeA) (PDB:2NQU) (PUBMED:18801996;32239579)	0	1	1	NA	COG0303	GC_00000254	1	1	1	1
Ribosomal protein L4 (RplD) (PDB:1VS6)	0	1	1	NA	COG0088	GC_00000191	1	1	1	1
Gamma-glutamyl phosphate reductase (ProA) (PDB:4GHK)	0	1	1	NA	COG0014	GC_00000573	1	1	1	1
Outer membrane protein assembly factor BamA (BamA) (PDB:5EKQ)	0	1	1	NA	COG4775	GC_00001019, GC_00002194	1	1	1	1
Cupin domain protein related to quercetin dioxygenase (QdoI) (PDB:2H0V)	0	1	1	NA	COG1917	GC_00000099, GC_00002619, GC_00003302	1	1	1	1
Adenosyl cobinamide kinase/adenosyl cobinamide phosphate guanylyltransferase (CobU) (PDB:1C9K)	0	1	1	NA	COG2087	GC_00000122	1	1	1	1
Preprotein translocase subunit SecF (SecF) (PDB:2FYH) (PUBMED:28830929)!!!Preprotein translocase subunit SecD (SecD) (PDB:3AQP) (PUBMED:26100040)	0	1	1	NA	COG0341!!!COG0342	GC_00003038, GC_00003611	1	1	1	1
Preprotein translocase subunit SecY (SecY) (PDB:1RH5)	0	1	1	NA	COG0201	GC_00000404	1	1	1	1
Uncharacterized conserved protein, contains DUF4213 and DUF364 domains (PDB:3L5O)	0	1	1	NA	COG2014	GC_00000094	1	1	1	1
Prephenate dehydratase (PheA2) (PDB:1PHZ)!!!Chorismate mutase (PheA) (PDB:1ECM)	0	1	1	NA	COG0077!!!COG1605	GC_00000273	1	1	1	1
Signal recognition particle GTPase FtsY (FtsY) (PDB:4AK9)	0	1	1	NA	COG0552	GC_00000847	1	1	1	1
Uncharacterized conserved protein, contains a von Willebrand factor type A (vWA) domain (ViaA)!!!Uncharacterized protein STM3548, contains class I glutamine amidotransferase domain (PDB:2GK3) (PUBMED:17968677)	0	1	1	NA	COG2425!!!COG5426	GC_00001129, GC_00002000	1	1	1	1
6-pyruvoyl-tetrahydropterin synthase (QueD) (PDB:1B66) (PUBMED:14660578;17384645)	0	1	1	NA	COG0720	GC_00000138	1	1	1	1
S-adenosylmethionine:tRNA-ribosyltransferase-isomerase (queuine synthetase) (QueA) (PDB:1VKY)	0	1	1	NA	COG0809	GC_00000570	1	1	1	1
Nitroreductase (NfnB) (PDB:1F5V)	0	1	1	NA	COG0778	GC_00000263, GC_00001428, GC_00002678, GC_00003664	1	1	1	1
Type II secretory pathway, component PulF (PulF) (PDB:2VMA)	0	1	1	NA	COG1459	GC_00002391, GC_00003420, GC_00003764	1	1	1	1
Periplasmic serine protease, S1-C subfamily, contain C-terminal PDZ domain (DegQ) (PDB:2HGA) (PUBMED:29686141)	0	1	1	NA	COG0265	GC_00000973, GC_00001150, GC_00002071, GC_00002166, GC_00002547, GC_00003174, GC_00003409, GC_00003860	1	1	1	1
Acetylornithine deacetylase/Succinyl-diaminopimelate desuccinylase or related deacylase (ArgE) (PDB:1CG2)	0	1	1	NA	COG0624	GC_00000678, GC_00002142	1	1	1	1
Predicted class III extradiol dioxygenase, MEMO1 family (Mho1) (PDB:3BCZ)!!!Predicted RNA modification protein, AMMECR1 domain (AMMECR1) (PDB:1VAJ) (PUBMED:24646681)	0	1	1	NA	COG1355!!!COG2078	GC_00001258, GC_00003040	1	1	1	1
CO dehydrogenase nickel-insertion accessory protein CooC1 (CooC) (PUBMED:15466042)	0	1	1	NA	COG3640	GC_00000334, GC_00000832	1	1	1	1
PAS domain (PAS) (PDB:2MWG)!!!Signal transduction histidine kinase regulating C4-dicarboxylate transport system (PDB:4GCZ)	0	1	1	NA	COG2202!!!COG4191	GC_00002479, GC_00003707, GC_00003846	1	1	1	1
Leucyl-tRNA synthetase (LeuS) (PDB:6LPF)	0	1	1	NA	COG0495	GC_00000198	1	1	1	1
Chromosomal replication initiation ATPase DnaA (DnaA) (PDB:1L8Q)	0	1	1	NA	COG0593	GC_00001848, GC_00001938, GC_00003527, GC_00003889	1	1	1	1
DNA uptake channel protein ComEC, N-terminal domain (ComEC)!!!DNA uptake channel protein ComEC C-terminal domain, metallo-beta-lactamase superfamily (ComEC)	0	1	1	NA	COG0658!!!COG2333	GC_00001342, GC_00001884	1	1	1	1
Organic radical activating enzyme NrdG/QueE (QueE) (PUBMED:14660578;17384645)	0	1	1	NA	COG0602	GC_00000169	1	1	1	1
N-acetylglutamate kinase (ArgB) (PDB:3S6G)	0	1	1	NA	COG0548	GC_00000843	1	1	1	1
Bacterial nucleoid DNA-binding protein IHF-alpha (HimA) (PDB:1B8Z)	0	1	1	NA	COG0776	GC_00000058, GC_00003070	1	1	1	1
Predicted hydrolase, HD superfamily	0	1	1	NA	COG2316	GC_00000225	1	1	1	1
Membrane protein insertase Oxa1/YidC/SpoIIIJ (YidC) (PDB:3WO6)	0	1	1	NA	COG0706	GC_00001230, GC_00002952	1	1	1	1
FoF1-type ATP synthase, epsilon subunit (AtpC) (PDB:3OAA) (PUBMED:29149348;30304218)	0	1	1	NA	COG0355	GC_00001296, GC_00002097	1	1	1	1
Adenylosuccinate lyase (PurB) (PDB:2HVG)	0	1	1	NA	COG0015	GC_00000280	1	1	1	1
dTDP-4-dehydrorhamnose 3,5-epimerase or related enzyme (RfbC) (PDB:1DZR)	0	1	1	NA	COG1898	GC_00000217, GC_00002022, GC_00002281	1	1	1	1
Ribosome-binding factor RbfA (RbfA) (PDB:1JOS)	0	1	1	NA	COG0858	GC_00000599	1	1	1	1
L-ascorbate lactonase UlaG, metallo-beta-lactamase superfamily (UlaG) (PDB:2WYM)	0	1	1	NA	COG2220	GC_00002890, GC_00002906, GC_00003144	1	1	1	1
Membrane protease YdiL, CAAX protease family (YdiL)	0	1	1	NA	COG1266	GC_00001363, GC_00003065, GC_00003872	1	1	1	1
Phosphoribosylanthranilate isomerase (TrpF) (PDB:1DL3)	0	1	1	NA	COG0135	GC_00000727	1	1	1	1
Aspartate/methionine/tyrosine aminotransferase (AspB) (PDB:2O0R)	0	1	1	NA	COG0436	GC_00000187, GC_00000719, GC_00001064, GC_00003735, GC_00003844	1	1	1	1
Uncharacterized stationary-phase protein YicC, UPF0701 family (YicC) (PUBMED:1925027)	0	1	1	NA	COG1561	GC_00001121, GC_00001590	1	1	1	1
Phosphopantetheinyl transferase (holo-ACP synthase) (AcpS) (PDB:1F7L)	0	1	1	NA	COG0736	GC_00000610	1	1	1	1
Flavorubredoxin (NorV) (PDB:4JHC)	0	1	1	NA	COG0426	GC_00000909, GC_00001791, GC_00002423	1	1	1	1
Protein-arginine kinase McsB (McsB) (PDB:1BG0) (PUBMED:30962626)	0	1	1	NA	COG3869	GC_00000553	1	1	1	1
DNA-directed RNA polymerase specialized sigma subunit, sigma54 homolog (RpoN) (PDB:5BYH)	0	1	1	NA	COG1508	GC_00000398	1	1	1	1
Signal recognition particle GTPase (Ffh) (PDB:2V3C)	0	1	1	NA	COG0541	GC_00000723	1	1	1	1
NH3-dependent NAD+ synthetase (NadE) (PDB:3HMQ)!!!Omega-amidase YafV/Nit2, hydrolyzes alpha-ketoglutaramate (Nit2) (PUBMED:28373563)	0	1	1	NA	COG0171!!!COG0388	GC_00000417, GC_00003638	1	1	1	1
Thiol:disulfide interchange protein DsbD (DsbD) (PDB:1JPE)	0	1	1	NA	COG4232	GC_00001346, GC_00003425, GC_00003779	1	1	1	1
7-keto-8-aminopelargonate synthetase or related enzyme (BioF) (PDB:1BS0)	0	1	1	NA	COG0156	GC_00000158, GC_00002708	1	1	1	1
DNA-binding beta-propeller fold protein YncE (YncE) (PDB:3VGZ) (PUBMED:22120742;28628661)	0	1	1	NA	COG3391	GC_00000032	1	1	1	1
Isopropylmalate/homocitrate/citramalate synthases (LeuA) (PDB:4JN6)	0	1	1	NA	COG0119	GC_00000536, GC_00000694, GC_00000808	1	1	1	1
Cytidine deaminase (Cdd) (PDB:1AF2)	0	1	1	NA	COG0295	GC_00000852	1	1	1	1
Carbamate kinase (ArcC) (PDB:2E9Y)	0	1	1	NA	COG0549	GC_00000299	1	1	1	1
Site-specific recombinase XerD (XerD) (PDB:1A0P)	0	1	1	NA	COG4974	GC_00000151, GC_00000432, GC_00000724, GC_00001629, GC_00002113, GC_00002744, GC_00003057, GC_00003223, GC_00003880	1	1	1	1
Na+-driven multidrug efflux pump, DinF/NorM/MATE family (NorM) (PDB:3VVN) (PUBMED:29915058)	0	1	1	NA	COG0534	GC_00000307	1	1	1	1
ATP phosphoribosyltransferase (HisG) (PDB:1H3D)	0	1	1	NA	COG0040	GC_00000379	1	1	1	1
Flagellar motor protein MotB (MotB)	0	1	1	NA	COG1360	GC_00000320, GC_00000780, GC_00001944, GC_00003006, GC_00003750	1	1	1	1
ADP-heptose:LPS heptosyltransferase (RfaF) (PDB:1PSW)	0	1	1	NA	COG0859	GC_00000100, GC_00000692, GC_00002851	1	1	1	1
NADPH-dependent glutamate synthase beta chain or related oxidoreductase (GltD) (PDB:1H7X)!!!2,4-dienoyl-CoA reductase or related NADH-dependent reductase, Old Yellow Enzyme (OYE) family (FadH) (PDB:1BWK)	0	1	1	NA	COG0493!!!COG1902	GC_00000201	1	1	1	1
Ribosomal protein S18 (RpsR) (PDB:4V4H)	0	1	1	NA	COG0238	GC_00000421	1	1	1	1
Precorrin-8X methylmutase CbiC/CobH (CobH) (PDB:1F2V)!!!Sirohydrochlorin ferrochelatase (SirB) (PDB:1TJN)	0	1	1	NA	COG2082!!!COG2138	GC_00000822, GC_00003720	1	1	1	1
Co-chaperonin GroES (HSP10) (GroES)	0	1	1	NA	COG0234	GC_00000022	1	1	1	1
Uncharacterized conserved membrane protein, UPF0127 family (PDB:3M7A)	0	1	1	NA	COG1430	GC_00001668, GC_00003770	1	1	1	1
UDP-N-acetylmuramyl pentapeptide synthase (MurF) (PDB:4CVK)	0	1	1	NA	COG0770	GC_00001569, GC_00003321	1	1	1	1
NADPH-dependent glutamate synthase beta chain or related oxidoreductase (GltD) (PDB:1H7X)!!!Coenzyme F420-reducing hydrogenase, delta subunit (FrhD) (PDB:5ODC)!!!Na+-translocating ferredoxin:NAD+ oxidoreductase RNF, RnfB subunit (RnfB) (PUBMED:24045950)	0	1	1	NA	COG0493!!!COG1908!!!COG2878	GC_00001746, GC_00002925	1	1	1	1
16S rRNA A1518 and A1519 N6-dimethyltransferase RsmA/KsgA/DIM1 (may also have DNA glycosylase/AP lyase activity) (RsmA) (PDB:1QYR)	0	1	1	NA	COG0030	GC_00001972, GC_00003690	1	1	1	1
GTP 3',8-cyclase (molybdenum cofactor biosynthesis protein MoaA) (MoaA) (PDB:1TV7)	0	1	1	NA	COG2896	GC_00000792	1	1	1	1
Uncharacterized conserved protein, DUF2344 family	0	1	1	NA	COG5011	GC_00002303, GC_00002503	1	1	1	1
NAD(P)H-hydrate repair enzyme Nnr, NAD(P)H-hydrate epimerase domain (Nnr1) (PDB:3RRB)	0	1	1	NA	COG0062	GC_00000837	1	1	1	1
Membrane-associated protease RseP, regulator of RpoE activity (RseP)	0	1	1	NA	COG0750	GC_00000840	1	1	1	1
Phosphoribosylaminoimidazole (AIR) synthetase (PurM) (PDB:1CLI)	0	1	1	NA	COG0150	GC_00000590	1	1	1	1
ABC-type Fe3+ transport system, periplasmic component (AfuA) (PDB:6IVY)	0	1	1	NA	COG1840	GC_00000889, GC_00002613	1	1	1	1
Preprotein translocase subunit SecE (SecE) (PDB:5MG3) (PUBMED:29684280)	0	1	1	NA	COG0690	GC_00000194	1	1	1	1
Pyridoxine 5'-phosphate synthase PdxJ (PdxJ) (PDB:1HO1)	0	1	1	NA	COG0854	GC_00000735	1	1	1	1
RNA recognition motif (RRM) domain (RRM) (PDB:1HL6)	0	1	1	NA	COG0724	GC_00000065, GC_00001732	1	1	1	1
2,3-bisphosphoglycerate-independent phosphoglycerate mutase, archeal type (ApgM) (PDB:2ZKT)	0	1	1	NA	COG3635	GC_00000423, GC_00003395	1	1	1	1
CO dehydrogenase/acetyl-CoA synthase alpha subunit (CdhA) (PDB:3CF4)!!!CO dehydrogenase/acetyl-CoA synthase beta subunit (CdhC)	0	1	1	NA	COG1152!!!COG1614	GC_00000156	1	1	1	1
Chaperonin GroEL (HSP60 family) (GroEL) (PDB:1AON)	0	1	1	NA	COG0459	GC_00000004, GC_00001100	1	1	1	1
NYN domain, predicted PIN-related RNAse, tRNA/rRNA maturation (LabA) (PDB:2QIP)	0	1	1	NA	COG1432	GC_00000212, GC_00003666	1	1	1	1
tRNA nucleotidyltransferase/poly(A) polymerase (PcnB) (PDB:3WFR)	0	1	1	NA	COG0617	GC_00000506	1	1	1	1
D-arabinose 5-phosphate isomerase GutQ (GutQ) (PDB:5UQI)!!!Signal-transduction protein containing cAMP-binding, CBS, and nucleotidyltransferase domains	0	1	1	NA	COG0794!!!COG2905	GC_00000850	1	1	1	1
DNA polymerase III, delta subunit (HolA) (PDB:3ZH9)	0	1	1	NA	COG1466	GC_00000992, GC_00002351	1	1	1	1
Glycine cleavage system protein P (pyridoxal-binding), C-terminal domain (GcvP2) (PDB:4LGL)	0	1	1	NA	COG1003	GC_00000824	1	1	1	1
Uncharacterized conserved protein YyaL, SSP411 family, contains thoiredoxin and six-hairpin glycosidase-like domains (YyaL) (PDB:3IRA)	0	1	1	NA	COG1331	GC_00002480, GC_00002950, GC_00003855	1	1	1	1
3-methyladenine DNA glycosylase/8-oxoguanine DNA glycosylase (AlkA) (PDB:1DIZ)	0	1	1	NA	COG0122	GC_00000344	1	1	1	1
N-acetylmuramic acid 6-phosphate (MurNAc-6-P) etherase (MurQ) (PDB:4S12) (PUBMED:10095793)	0	1	1	NA	COG2103	GC_00000385	1	1	1	1
Dethiobiotin synthetase (BioD) (PDB:1DTS)	0	1	1	NA	COG0132	GC_00001892, GC_00002921	1	1	1	1
Glutamate 5-kinase (ProB) (PDB:2W21)	0	1	1	NA	COG0263	GC_00000540	1	1	1	1
Rieske Fe-S protein (QcrA/PetC) (PDB:5CXM) (PUBMED:27663073)	0	1	1	NA	COG0723	GC_00000039, GC_00000064, GC_00000118, GC_00001819	1	1	1	1
FoF1-type ATP synthase, membrane subunit c/Archaeal/vacuolar-type H+-ATPase, subunit K (AtpE) (PDB:1C17)	0	1	1	NA	COG0636	GC_00000584, GC_00001385, GC_00003064	1	1	1	1
Molybdopterin-guanine dinucleotide biosynthesis protein A (MobA) (PDB:1E5K) (PUBMED:32239579)	0	1	1	NA	COG0746	GC_00001517, GC_00003341	1	1	1	1
Lipopolysaccharide biosynthesis regulator YciM/LapB, contains six TPR domains and a C-terminal metal-binding domain (LapB) (PDB:4ZLH) (PUBMED:24187084;24266962)!!!Cytochrome c-type biogenesis protein CcmH/NrfG (NrfG)	0	1	1	NA	COG2956!!!COG4235	GC_00001262, GC_00002467	1	1	1	1
Cell fate regulator YaaT, PSP1 superfamily (controls sporulation, competence, biofilm development) (YaaT) (PUBMED:23490197)	0	1	1	NA	COG1774	GC_00000210	1	1	1	1
Uncharacterized conserved protein, lysophospholipid acyltransferase (LPLAT) superfamily	0	1	1	NA	COG2121	GC_00000805	1	1	1	1
Geranylgeranyl pyrophosphate synthase (IspA) (PDB:2AZJ)	0	1	1	NA	COG0142	GC_00000630, GC_00000818	1	1	1	1
Polynucleotide 5'-kinase, involved in rRNA processing (Grc3)	0	1	1	NA	COG1341	GC_00001648, GC_00003300	1	1	1	1
tRNA G37 N-methylase TrmD (TrmD) (PDB:1P9P)	0	1	1	NA	COG0336	GC_00000409	1	1	1	1
Imidazolonepropionase or related amidohydrolase (HutI) (PDB:3OOQ)	0	1	1	NA	COG1228	GC_00000551	1	1	1	1
Archease, activates RNA ligation by RtcB (tRNA splicing) (ARCH) (PDB:1J5U) (PUBMED:24435797)	0	1	1	NA	COG1371	GC_00001268, GC_00002093	1	1	1	1
Translation initiation factor IF-3 (InfC) (PDB:2IFE)	0	1	1	NA	COG0290	GC_00000700	1	1	1	1
Ribosomal protein L3 (RplC) (PDB:1VS6)	0	1	1	NA	COG0087	GC_00000671	1	1	1	1
ATP-dependent protease HslVU (ClpYQ), peptidase subunit (HslV) (PDB:5JI3)	0	1	1	NA	COG5405	GC_00000389	1	1	1	1
Exoribonuclease R (VacB) (PDB:6H25)	0	1	1	NA	COG0557	GC_00000202	1	1	1	1
O-acetyl-ADP-ribose deacetylase (regulator of RNase III), contains Macro domain (YmdB) (PDB:1HJZ)	0	1	1	NA	COG2110	GC_00000410	1	1	1	1
ADP-heptose synthase, bifunctional sugar kinase/adenylyltransferase (RfaE) (PDB:5X9Q)	0	1	1	NA	COG2870	GC_00000456, GC_00002408, GC_00002416	1	1	1	1
S-adenosylhomocysteine hydrolase (SAM1) (PDB:1A7A)	0	1	1	NA	COG0499	GC_00001271, GC_00002968	1	1	1	1
Cysteine desulfurase/Cysteine sulfinate desulfinase IscS or related enzyme, NifS family (NifS) (PDB:4IXO) (PUBMED:22773787;25825430)	0	1	1	NA	COG1104	GC_00000705, GC_00000842, GC_00002188	1	1	1	1
Ribosomal protein S21 (RpsU) (PDB:4V4H)	0	1	1	NA	COG0828	GC_00000412	1	1	1	1
Radical SAM superfamily maturase, SkfB/NifB/PqqE family (SkfB) (PDB:6Q2P) (PUBMED:23282011)!!!Ubiquinone/menaquinone biosynthesis C-methylase UbiE/MenG (UbiE) (PDB:4OBW)	0	1	1	NA	COG0535!!!COG2226	GC_00000618	1	1	1	1
tRNA(Arg) A34 adenosine deaminase TadA (TadA) (PDB:2A8N)	0	1	1	NA	COG0590	GC_00000659	1	1	1	1
c-di-AMP synthetase, contains DisA_N domain (DisA) (PDB:2FB5)	0	1	1	NA	COG1624	GC_00000569	1	1	1	1
Zn-dependent amino- or carboxypeptidase, M28 family (Iap) (PDB:1AMP)	0	1	1	NA	COG2234	GC_00001187, GC_00003670	1	1	1	1
GMP synthase, glutamine amidotransferase domain (GuaA1) (PDB:4WIM)	0	1	1	NA	COG0518	GC_00000439, GC_00002845	1	1	1	1
RNA-splicing ligase RtcB, repairs tRNA damage (RtcB) (PDB:1UC2)	0	1	1	NA	COG1690	GC_00000352, GC_00003824	1	1	1	1
FKBP-type peptidyl-prolyl cis-trans isomerase (trigger factor) (Tig) (PDB:5OWI)	0	1	1	NA	COG0544	GC_00001371, GC_00003823	1	1	1	1
Lipopolysaccharide export system protein LptA (LptA) (PDB:2R19)!!!Lipopolysaccharide export system protein LptC (YrbK) (PDB:3MY2)	0	1	1	NA	COG1934!!!COG3117	GC_00001062, GC_00003583	1	1	1	1
Coproporphyrinogen-III oxidase HemN (oxygen-independent) or related Fe-S oxidoreductase (HemN) (PDB:1OLT)	0	1	1	NA	COG0635	GC_00000337	1	1	1	1
Primosomal protein N' (replication factor Y) - superfamily II helicase (PriA) (PDB:6DCR)	0	1	1	NA	COG1198	GC_00000796	1	1	1	1
NADH:ubiquinone oxidoreductase subunit 4 (chain M) (NuoM) (PDB:6HUM)	0	1	1	NA	COG1008	GC_00002980, GC_00003684	1	1	1	1
NAD(P)H-hydrate repair enzyme Nnr, NAD(P)H-hydrate dehydratase domain (Nnr2) (PDB:1KYH)	0	1	1	NA	COG0063	GC_00000324	1	1	1	1
Succinyl-CoA synthetase, beta subunit (SucC) (PDB:1SCU)	0	1	1	NA	COG0045	GC_00000820	1	1	1	1
DNA-directed RNA polymerase, beta' subunit/160 kD subunit (RpoC) (PDB:1NT9)	0	1	1	NA	COG0086	GC_00000547	1	1	1	1
Ribosomal protein L5 (RplE) (PDB:1VS6)	0	1	1	NA	COG0094	GC_00000637	1	1	1	1
ABC-type multidrug transport system, ATPase and permease component (MdlB) (PDB:2HYD)	0	1	1	NA	COG1132	GC_00000148, GC_00000828, GC_00000869, GC_00002743, GC_00003470	1	1	1	1
Nitrogen regulatory protein PII (GlnK) (PDB:2GW8) (PUBMED:24610711)	0	1	1	NA	COG0347	GC_00000027, GC_00001419, GC_00002263, GC_00002762	1	1	1	1
Nicotinic acid phosphoribosyltransferase (PncB) (PDB:1VLP)	0	1	1	NA	COG1488	GC_00000437	1	1	1	1
Isocitrate dehydrogenase (Icd) (PDB:1IDD)	0	1	1	NA	COG0538	GC_00000074	1	1	1	1
NADH:ubiquinone oxidoreductase 20 kD subunit (chain B) or related Fe-S oxidoreductase (NuoB) (PDB:2FUG) (PUBMED:25941396)	0	1	1	NA	COG0377	GC_00000658	1	1	1	1
Glucose-6-phosphate isomerase (Pgi) (PDB:1B0Z)	0	1	1	NA	COG0166	GC_00000216	1	1	1	1
Acetyl-CoA acetyltransferase (PaaJ) (PDB:1AFW)	0	1	1	NA	COG0183	GC_00000721, GC_00003845	1	1	1	1
Fe2+ transporter FeoB (FeoB) (PDB:3TAH) (PUBMED:32095817)	0	1	1	NA	COG0370	GC_00000023	1	1	1	1
NAD/NADP transhydrogenase beta subunit (PntB) (PDB:1D4O)	0	1	1	NA	COG1282	GC_00000422	1	1	1	1
tRNA(Ile)-lysidine synthase TilS/MesJ (TilS) (PDB:1NI5) (PUBMED:21435031)	0	1	1	NA	COG0037	GC_00001796, GC_00001865	1	1	1	1
ABC-type nickel/cobalt efflux system, permease component RcnA (RcnA)	0	1	1	NA	COG2215	GC_00002935, GC_00003790	1	1	1	1
RNase P protein component (RnpA) (PDB:1A6F)	0	1	1	NA	COG0594	GC_00002576, GC_00002875	1	1	1	1
cAMP-binding domain of CRP or a regulatory subunit of cAMP-dependent protein kinases (Crp) (PDB:1FT9)	0	1	1	NA	COG0664	GC_00000019, GC_00000664, GC_00001875, GC_00002383, GC_00002691, GC_00003608	1	1	1	1
3-keto-L-gulonate-6-phosphate decarboxylase (UlaD) (PDB:3F4W)!!!RNA degradosome component RraA (regulator of RNase E activity) (RraA) (PDB:1J3L) (PUBMED:20471400)	0	1	1	NA	COG0269!!!COG0684	GC_00000183	1	1	1	1
Translation elongation factor EF-4, membrane-bound GTPase (LepA) (PDB:3DEG)	0	1	1	NA	COG0481	GC_00000309	1	1	1	1
Acetyl-CoA carboxylase alpha subunit (AccA) (PDB:2F9I)	0	1	1	NA	COG0825	GC_00000176	1	1	1	1
UDP-3-O-[3-hydroxymyristoyl] glucosamine N-acyltransferase (LpxD) (PDB:6P83)	0	1	1	NA	COG1044	GC_00000312, GC_00000769	1	1	1	1
Phosphohistidine phosphatase SixA (SixA) (PDB:1UJB)	0	1	1	NA	COG2062	GC_00002098, GC_00003216	1	1	1	1
DNA-binding transcriptional regulator, ArsR family (ArsR) (PDB:3F6V)	0	1	1	NA	COG0640	GC_00001267, GC_00002442	1	1	1	1
Flp pilus assembly protein TadD, contains TPR repeats (TadD) (PDB:3WXX)	0	1	1	NA	COG5010	GC_00000026, GC_00000251, GC_00001394, GC_00001587, GC_00003028	1	1	1	1
Glycosyltransferase involved in cell wall bisynthesis (RfaB) (PDB:2IV7)	0	1	1	NA	COG0438	GC_00001115, GC_00001299, GC_00001323, GC_00001429, GC_00001459, GC_00001702, GC_00001731, GC_00001757, GC_00002126, GC_00002289, GC_00002466, GC_00002493, GC_00002554, GC_00002608, GC_00002621, GC_00002941, GC_00003217, GC_00003340, GC_00003388, GC_00003433, GC_00003551, GC_00003839	1	1	1	1
Pantothenate kinase type III (CoaX) (PDB:2F9T)	0	1	1	NA	COG1521	GC_00002813, GC_00003579	1	1	1	1
O-succinylbenzoic acid-CoA ligase MenE or related acyl-CoA synthetase (AMP-forming) (MenE/FadK) (PDB:5EY9) (PUBMED:25151136;27455459)	0	1	1	NA	COG0318	GC_00002802, GC_00003523, GC_00003802	1	1	1	1
FAD synthase (RibF) (PDB:1MRZ)	0	1	1	NA	COG0196	GC_00000451	1	1	1	1
tRNA A37 threonylcarbamoyladenosine biosynthesis protein TsaE (TsaE) (PDB:1FL9)	0	1	1	NA	COG0802	GC_00000804	1	1	1	1
Uncharacterized conserved protein YabN, contains tetrapyrrole methylase and MazG-like pyrophosphatase domain (YabN)	0	1	1	NA	COG3956	GC_00000133	1	1	1	1
Phosphoribosylpyrophosphate synthetase (PrsA) (PDB:1DKR)	0	1	1	NA	COG0462	GC_00000772	1	1	1	1
Predicted nucleic acid-binding protein, contains Zn-ribbon domain	0	1	1	NA	COG2331	GC_00000277	1	1	1	1
DNA gyrase/topoisomerase IV, subunit A (GyrA) (PDB:1SUU)	0	1	1	NA	COG0188	GC_00000326	1	1	1	1
Deoxyinosine 3'-endonuclease (endonuclease V) (Nfi) (PDB:2W35)	0	1	1	NA	COG1515	GC_00000757	1	1	1	1
Archaeal/vacuolar-type H+-ATPase subunit I/STV1 (NtpI) (PDB:2JTW)	0	1	1	NA	COG1269	GC_00001060, GC_00002825	1	1	1	1
Glycyl-tRNA synthetase, beta subunit (GlyS)	0	1	1	NA	COG0751	GC_00000815	1	1	1	1
NaMN:DMB phosphoribosyltransferase (CobT) (PDB:1D0S)	0	1	1	NA	COG2038	GC_00000717	1	1	1	1
Glycine cleavage system protein H (lipoate-binding) (GcvH) (PDB:1DXM)	0	1	1	NA	COG0509	GC_00000268, GC_00000718, GC_00000926, GC_00002386	1	1	1	1
Diaminopimelate epimerase (DapF) (PDB:1BWZ)	0	1	1	NA	COG0253	GC_00000496	1	1	1	1
DNA topoisomerase IA (TopA) (PDB:1CY0)!!!DNA topoisomerase I, ssDNA-binding Zn-finger and Zn-ribbon domains (YrdD) (PDB:1YUA)	0	1	1	NA	COG0550!!!COG0551	GC_00000305	1	1	1	1
CMP-2-keto-3-deoxyoctulosonic acid synthetase (KdsB) (PDB:1VH1)	0	1	1	NA	COG1212	GC_00000447, GC_00001957	1	1	1	1
Ribosomal protein L35 (RpmI) (PDB:1VS6) (PUBMED:28373563)	0	1	1	NA	COG0291	GC_00000831	1	1	1	1
Uncharacterized conserved protein YqfA, UPF0365 family (YqfA)	0	1	1	NA	COG4864	GC_00000802	1	1	1	1
Ribosomal protein L6P/L9E (RplF) (PDB:1VS6)	0	1	1	NA	COG0097	GC_00000475	1	1	1	1
Cytidylate kinase (Cmk) (PDB:3R20) (PUBMED:19111750;25691594;28928205)	0	1	1	NA	COG0283	GC_00000670	1	1	1	1
Lipoprotein signal peptidase (LspA) (PDB:5DIR)	0	1	1	NA	COG0597	GC_00001395, GC_00001705	1	1	1	1
Pyridoxal 5'-phosphate homeostasis protein YggS, UPF0001 family (YggS) (PDB:3SY1) (PUBMED:26872910)	0	1	1	NA	COG0325	GC_00000329	1	1	1	1
Selenocysteine lyase/Cysteine desulfurase (CsdA) (PDB:4LW2)	0	1	1	NA	COG0520	GC_00001437, GC_00001605, GC_00003421	1	1	1	1
Phosphoglycerate dehydrogenase or related dehydrogenase (SerA) (PDB:3OET)	0	1	1	NA	COG0111	GC_00000530, GC_00001675	1	1	1	1
Molecular chaperone GrpE (heat shock protein HSP-70) (GrpE) (PDB:1DKG)	0	1	1	NA	COG0576	GC_00003047, GC_00003729	1	1	1	1
Nicotinamidase-related amidase (PncA) (PDB:1ILW)	0	1	1	NA	COG1335	GC_00001067, GC_00001383, GC_00003605	1	1	1	1
Protein-S-isoprenylcysteine O-methyltransferase Ste14 (STE14) (PDB:5V7P)	0	1	1	NA	COG2020	GC_00001901, GC_00002262	1	1	1	1
Predicted metal-binding protein	0	1	1	NA	COG5423	GC_00000679	1	1	1	1
Acyl-CoA synthetase (NDP forming) (PatZN) (PDB:4YAK) (PUBMED:26251518)	0	1	1	NA	COG1042	GC_00002410, GC_00002469, GC_00003372, GC_00003740	1	1	1	1
Sugar transporter, SemiSWEET family, contains PQ motif (SWEET) (PUBMED:24027245)	0	1	1	NA	COG4095	GC_00003178, GC_00003705	1	1	1	1
Phosphopantetheine adenylyltransferase (CoaD) (PDB:3F3M)	0	1	1	NA	COG0669	GC_00000203	1	1	1	1
Transketolase, C-terminal subunit (TktA2)	0	1	1	NA	COG3958	GC_00000600	1	1	1	1
AICAR transformylase/IMP cyclohydrolase PurH (PurH) (PDB:1G8M)	0	1	1	NA	COG0138	GC_00000121	1	1	1	1
N-acetyl-gamma-glutamylphosphate reductase (ArgC) (PDB:3DR3)	0	1	1	NA	COG0002	GC_00000560	1	1	1	1
ssRNA-specific RNase YbeY, 16S rRNA maturation enzyme (YbeY) (PDB:1XM5) (PUBMED:17407324;23543739)	0	1	1	NA	COG0319	GC_00000127	1	1	1	1
DNA-directed RNA polymerase, sigma subunit (sigma70/sigma32) (RpoD) (PDB:1SIG)	0	1	1	NA	COG0568	GC_00000616, GC_00001734, GC_00003088	1	1	1	1
Acetylornithine aminotransferase/4-aminobutyrate aminotransferase (ArgD) (PDB:1SF2)	0	1	1	NA	COG0160	GC_00000415, GC_00001919	1	1	1	1
Fe-S-cluster-containing hydrogenase component 2 (HycB)	0	1	1	NA	COG1142	GC_00000722	1	1	1	1
7,8-dihydro-6-hydroxymethylpterin pyrophosphokinase (folate biosynthesis) (FolK) (PDB:1CBK)	0	1	1	NA	COG0801	GC_00002399, GC_00003613	1	1	1	1
Ribosomal protein L20 (RplT) (PDB:1VS6) (PUBMED:30270044)	0	1	1	NA	COG0292	GC_00000392	1	1	1	1
Sugar or nucleoside kinase, ribokinase family (RbsK) (PDB:2QCV)	0	1	1	NA	COG0524	GC_00001664, GC_00002529, GC_00003604	1	1	1	1
Porphobilinogen deaminase (HemC) (PDB:1AH5)	0	1	1	NA	COG0181	GC_00000298	1	1	1	1
Acetoin utilization deacetylase AcuC or a related deacetylase (AcuC) (PDB:1C3P)	0	1	1	NA	COG0123	GC_00000546	1	1	1	1
Cysteine synthase (CysK) (PDB:1FCJ)	0	1	1	NA	COG0031	GC_00000848, GC_00002407, GC_00003163, GC_00003482	1	1	1	1
Inosine/xanthosine triphosphate pyrophosphatase, all-alpha NTP-PPase family (RdgB) (PDB:1B78)	0	1	1	NA	COG0127	GC_00000706	1	1	1	1
Xaa-Pro aminopeptidase (PepP) (PDB:1A16)	0	1	1	NA	COG0006	GC_00000494, GC_00003793	1	1	1	1
DNA-binding transcriptional regulator, FrmR family (FrmR) (PDB:2HH7)	0	1	1	NA	COG1937	GC_00001326, GC_00003021	1	1	1	1
Recombinational DNA repair protein RecO (RecF pathway) (RecO) (PDB:1U5K)	0	1	1	NA	COG1381	GC_00002432, GC_00003235	1	1	1	1
Lipopolysaccharide export LptBFGC system, permease protein LptF (LptF) (PDB:6S8H)!!!Chromosome segregation ATPase Smc (Smc) (PDB:5XG3)	0	1	1	NA	COG0795!!!COG1196	GC_00003046, GC_00003775	1	1	1	1
Nucleotide-binding universal stress protein, UspA family (UspA) (PDB:1JMV)	0	1	1	NA	COG0589	GC_00000001, GC_00001024, GC_00001206, GC_00001494, GC_00002974	1	1	1	1
NAD(P)-dependent dehydrogenase, short-chain alcohol dehydrogenase family (FabG) (PDB:6L1H)	0	1	1	NA	COG1028	GC_00000036, GC_00000142, GC_00002233, GC_00002458, GC_00003809	1	1	1	1
Glycine cleavage system protein T (aminomethyltransferase) (GcvT) (PDB:2GAH) (PUBMED:25433025;25505271)	0	1	1	NA	COG0404	GC_00001114, GC_00001885	1	1	1	1
5-methylcytosine-specific restriction endonuclease McrA (McrA)	0	1	1	NA	COG1403	GC_00000797	1	1	1	1
Formyltetrahydrofolate synthetase (MIS1) (PDB:1EG7)	0	1	1	NA	COG2759	GC_00000062, GC_00001645	1	1	1	1
Translation elongation factor EF-G, a GTPase (FusA) (PDB:1DAR)	0	1	1	NA	COG0480	GC_00000052, GC_00000495	1	1	1	1
DNA-directed RNA polymerase specialized sigma subunit, sigma24 family (RpoE) (PDB:2Q1Z)	0	1	1	NA	COG1595	GC_00000965, GC_00002114, GC_00002433, GC_00002633, GC_00002877	1	1	1	1
Tartrate dehydratase alpha subunit/Fumarate hydratase class I, N-terminal domain (TtdA) (PDB:5L2R) (PUBMED:15613473)	0	1	1	NA	COG1951	GC_00000061	1	1	1	1
Chromosome segregation ATPase Smc (Smc) (PDB:5XG3)	0	1	1	NA	COG1196	GC_00001412, GC_00002208, GC_00003892	1	1	1	1
Anaerobic selenocysteine-containing dehydrogenase (BisC) (PDB:1EU1)	0	1	1	NA	COG0243	GC_00000267, GC_00000287, GC_00000467, GC_00000662, GC_00002294	1	1	1	1
6,7-dimethyl-8-ribityllumazine synthase (Riboflavin synthase beta chain) (RibE) (PDB:1C2Y)	0	1	1	NA	COG0054	GC_00000650	1	1	1	1
Fe-S cluster biogenesis protein NfuA, 4Fe-4S-binding domain (NifU) (PDB:2Z51)!!!Fe-S cluster assembly scaffold protein IscU, NifU family (IscU) (PDB:1Q48)!!!Bacterioferritin-associated ferredoxin (Bfd) (PDB:6E6R)	0	1	1	NA	COG0694!!!COG0822!!!COG2906	GC_00000242	1	1	1	1
Uncharacterized conserved protein, DUF799 domain (PDB:4HRV)	0	1	1	NA	COG4380	GC_00003183, GC_00003207	1	1	1	1
Pyruvate/2-oxoglutarate dehydrogenase complex, dihydrolipoamide acyltransferase (E2) component (AceF) (PDB:1B5S)	0	1	1	NA	COG0508	GC_00001005, GC_00002637, GC_00003098	1	1	1	1
Glutamate dehydrogenase/leucine dehydrogenase (GdhA) (PDB:1B3B) (PUBMED:24391520)	0	1	1	NA	COG0334	GC_00001850, GC_00002710, GC_00003724	1	1	1	1
Ammonia channel protein AmtB (AmtB) (PDB:1U77)	0	1	1	NA	COG0004	GC_00000123, GC_00000631, GC_00001186, GC_00002847	1	1	1	1
TPP-dependent indolepyruvate ferredoxin oxidoreductase, alpha subunit (IorA)	0	1	1	NA	COG4231	GC_00001592, GC_00003005, GC_00003515, GC_00003554	1	1	1	1
NADH:ubiquinone oxidoreductase subunit 11 or 4L (chain K) (NuoK) (PDB:4HE8)	0	1	1	NA	COG0713	GC_00000348	1	1	1	1
tRNA-binding EMAP/Myf domain (EMAP) (PDB:1MKH)	0	1	1	NA	COG0073	GC_00000311	1	1	1	1
Protein-arginine kinase activator protein McsA (McsA)	0	1	1	NA	COG3880	GC_00000564	1	1	1	1
Acyl-ACP:phosphate acyltransferase (fatty acid/phospholipid biosynthesis) (PlsX) (PDB:2GK3) (PUBMED:18992246)	0	1	1	NA	COG0416	GC_00000289	1	1	1	1
Hemolysin-related protein, contains CBS domains, UPF0053 family (TlyC) (PDB:2NQW)	0	1	1	NA	COG1253	GC_00000084	1	1	1	1
Predicted phosphohydrolase or phosphomutase, AlkP superfamily	0	1	1	NA	COG3379	GC_00000566, GC_00001588	1	1	1	1
DNA-binding transcriptional regulator, IscR family (IscR) (PDB:1XD7)	0	1	1	NA	COG1959	GC_00000479, GC_00001260	1	1	1	1
nanoRNase/pAp phosphatase, hydrolyzes c-di-AMP and oligoRNAs (NrnA) (PDB:5O4Z)	0	1	1	NA	COG0618	GC_00002171, GC_00003623	1	1	1	1
Riboflavin transporter RibN, EamA domain (RibN) (PUBMED:23935051)	0	1	1	NA	COG2510	GC_00000037	1	1	1	1
GTPase Era, involved in 16S rRNA processing (Era) (PDB:1EGA)	0	1	1	NA	COG1159	GC_00002335, GC_00003558, GC_00003834	1	1	1	1
Precorrin-6x reductase (CobK) (PDB:4X7G)	0	1	1	NA	COG2099	GC_00000571	1	1	1	1
ABC-type multidrug transport system, ATPase component (CcmA) (PDB:5DO7)	0	1	1	NA	COG1131	GC_00000790, GC_00001861	1	1	1	1
Predicted redox protein with CxxCxxC motif, DUF116 family (PUBMED:25583072)	0	1	1	NA	COG1852	GC_00000607	1	1	1	1
Terpene cyclase SqhC (SqhC) (PDB:1GSZ) (PUBMED:21627333)	0	1	1	NA	COG1657	GC_00000636	1	1	1	1
Phosphomannomutase (ManB) (PDB:6MNV)	0	1	1	NA	COG1109	GC_00000106, GC_00002772	1	1	1	1
Uroporphyrinogen-III methylase (siroheme synthase) (CysG) (PDB:1PJQ)!!!Uroporphyrinogen-III synthase (HemD) (PDB:1JR2)	0	1	1	NA	COG0007!!!COG1587	GC_00000111	1	1	1	1
Radical SAM superfamily enzyme YgiQ, UPF0313 family (YgiQ) (PDB:6FD2)	0	1	1	NA	COG1032	GC_00000017, GC_00000038, GC_00000323, GC_00000407, GC_00000781, GC_00000895, GC_00000918, GC_00001404, GC_00001462, GC_00001577, GC_00001586, GC_00002253, GC_00002413, GC_00002426, GC_00002462, GC_00002468, GC_00002498, GC_00002582, GC_00003035, GC_00003250, GC_00003275, GC_00003330, GC_00003400, GC_00003545	1	1	1	1
ABC-type transport system involved in cytochrome c biogenesis, permease component (CcmC)	0	1	1	NA	COG0755	GC_00000698, GC_00001414, GC_00002594, GC_00002663	1	1	1	1
Alpha-amylase/alpha-mannosidase, GH57 family (PDB:1K1W)	0	1	1	NA	COG1449	GC_00001189, GC_00002041	1	1	1	1
Homoaconitase/3-isopropylmalate dehydratase large subunit (LeuC) (PDB:4KP1)	0	1	1	NA	COG0065	GC_00000523	1	1	1	1
1,6-Anhydro-N-acetylmuramate kinase (AnmK) (PDB:3CQY) (PUBMED:15901686)	0	1	1	NA	COG2377	GC_00000507	1	1	1	1
tRNA U34 5-carboxymethylaminomethyl modifying GTPase MnmE/TrmE (MnmE)	0	1	1	NA	COG0486	GC_00000903, GC_00001109, GC_00001694, GC_00002966	1	1	1	1
Sulfopyruvate decarboxylase, TPP-binding subunit (coenzyme M biosynthesis)	0	1	1	NA	COG4032	GC_00000770	1	1	1	1
ABC-type transport system involved in multi-copper enzyme maturation, permease component (NosY)	0	1	1	NA	COG1277	GC_00000615, GC_00001080	1	1	1	1
Protein chain release factor RF1 (PrfA) (PDB:1RQ0)	0	1	1	NA	COG0216	GC_00000469, GC_00001622	1	1	1	1
UDP-N-acetylglucosamine enolpyruvyl transferase (MurA) (PDB:1A2N)	0	1	1	NA	COG0766	GC_00000977, GC_00002652	1	1	1	1
Benzoyl-CoA reductase/2-hydroxyglutaryl-CoA dehydratase subunit, BcrC/BadD/HgdB (HgdB) (PDB:3O3M)!!!Activator of 2-hydroxyglutaryl-CoA dehydratase (HSP70-class ATPase domain) (YjiL) (PDB:1HUX)	0	1	1	NA	COG1775!!!COG1924	GC_00000371	1	1	1	1
Phosphoenolpyruvate synthase/pyruvate phosphate dikinase (PpsA) (PDB:5HV6)	0	1	1	NA	COG0574	GC_00000765	1	1	1	1
Ribonucleotide reductase alpha subunit (NrdA) (PDB:1R1R)	0	1	1	NA	COG0209	GC_00000044	1	1	1	1
Outer membrane protein assembly factor BamB, contains PQQ-like beta-propeller repeat (PQQ) (PDB:6TJG)	0	1	1	NA	COG1520	GC_00000193, GC_00001047, GC_00001123, GC_00001855, GC_00002412, GC_00003481, GC_00003835	1	1	1	1
Cyclic di-AMP synthase regulator CdaR, YbbR domain (YbbR) (PDB:2KQ1) (PUBMED:26527648)	0	1	1	NA	COG4856	GC_00001316, GC_00003842	1	1	1	1
Translation initiation factor IF-1 (InfA) (PDB:5FIM)	0	1	1	NA	COG0361	GC_00000535	1	1	1	1
ABC-type uncharacterized transport system, permease component (YpjD)	0	1	1	NA	COG4137	GC_00002161, GC_00002340	1	1	1	1
Dihydroxyacid dehydratase/phosphogluconate dehydratase (IlvD) (PDB:2GP4)	0	1	1	NA	COG0129	GC_00000331	1	1	1	1
Pseudouridylate synthase RsuA, specific for 16S rRNA U516 and 23S rRNA U2605 (RsuA) (PDB:1KSK)	0	1	1	NA	COG1187	GC_00000354, GC_00003748	1	1	1	1
Beta-phosphoglucomutase, HAD superfamily (YcjU) (PDB:3E58) (PUBMED:29684280)	0	1	1	NA	COG0637	GC_00001744, GC_00003117	1	1	1	1
dTDP-4-amino-4,6-dideoxygalactose transaminase (WecE) (PDB:4PIW) (PUBMED:15271350)	0	1	1	NA	COG0399	GC_00001001, GC_00001015, GC_00001045, GC_00001547, GC_00001839, GC_00001856, GC_00002513	1	1	1	1
ABC-type lipoprotein export system, ATPase component (LolD) (PDB:5GKO)	0	1	1	NA	COG1136	GC_00000568, GC_00001781	1	1	1	1
Glycosyltransferase, catalytic subunit of cellulose synthase and poly-beta-1,6-N-acetylglucosamine synthase (BcsA) (PDB:4HG6)	0	1	1	NA	COG1215	GC_00001117, GC_00001535, GC_00002196, GC_00003323	1	1	1	1
Cytochrome b6 maturation protein CCB3/Ycf19 and related maturases, YggT family (Ycf19)	0	1	1	NA	COG0762	GC_00000626	1	1	1	1
Molybdopterin biosynthesis enzyme MoaB/MogA (MoaB) (PDB:1DI6) (PUBMED:32239579)	0	1	1	NA	COG0521	GC_00000293	1	1	1	1
Choline kinase (PDB:4MND)	0	1	1	NA	COG1213	GC_00000729	1	1	1	1
Bifunctional protein GlmU, N-acetylglucosamine-1-phosphate-uridyltransferase/glucosamine-1-phosphate-acetyltransferase (GlmU) (PDB:3FWW)	0	1	1	NA	COG1207	GC_00002820, GC_00002993, GC_00003329	1	1	1	1
Ribosomal silencing factor RsfS, regulates association of 30S and 50S subunits (RsfS) (PDB:6SJ6)	0	1	1	NA	COG0799	GC_00000487	1	1	1	1
3-isopropylmalate dehydratase small subunit (LeuD) (PDB:3Q3W)	0	1	1	NA	COG0066	GC_00000714	1	1	1	1
Periplasmic serine protease, ClpP class (SppA) (PDB:3BEZ)	0	1	1	NA	COG0616	GC_00001809, GC_00001872, GC_00001876, GC_00002770	1	1	1	1
Pyruvate:ferredoxin oxidoreductase or related 2-oxoacid:ferredoxin oxidoreductase, delta subunit (PorD) (PDB:5C4I)	0	1	1	NA	COG1144	GC_00000968, GC_00002286, GC_00002755	1	1	1	1
Tryptophan synthase alpha chain (TrpA) (PDB:6HUL)	0	1	1	NA	COG0159	GC_00000430	1	1	1	1
Acyl-CoA reductase or other NAD-dependent aldehyde dehydrogenase (AdhE) (PDB:1A4S)	0	1	1	NA	COG1012	GC_00000031, GC_00000089, GC_00003506	1	1	1	1
Dissimilatory sulfite reductase (desulfoviridin), alpha and beta subunits (DsrA)	0	1	1	NA	COG2221	GC_00000405, GC_00001010, GC_00002162, GC_00003327	1	1	1	1
Isocitrate/isopropylmalate dehydrogenase (LeuB) (PDB:1GC9)	0	1	1	NA	COG0473	GC_00000589	1	1	1	1
3'-5' exoribonuclease YhaM, can participate in 23S rRNA maturation, HD superfamily (YhaM) (PUBMED:19880604)	0	1	1	NA	COG3481	GC_00000874, GC_00002334	1	1	1	1
Isoleucyl-tRNA synthetase (IleS) (PDB:1FFY)	0	1	1	NA	COG0060	GC_00000391	1	1	1	1
Ornithine carbamoyltransferase (ArgF) (PDB:1A1S)	0	1	1	NA	COG0078	GC_00000179	1	1	1	1
Dehydrogenase (flavoprotein) (FixC) (PDB:4OPU)	0	1	1	NA	COG0644	GC_00000258, GC_00000524, GC_00000974, GC_00001762, GC_00001769, GC_00001837, GC_00002888, GC_00002916	1	1	1	1
Histidinol dehydrogenase (HisD) (PDB:1K75)	0	1	1	NA	COG0141	GC_00000674	1	1	1	1
Dihydroorotate dehydrogenase (PyrD) (PDB:1GT8)	0	1	1	NA	COG0167	GC_00000215	1	1	1	1
Fe2+ or Zn2+ uptake regulation protein Fur/Zur (Fur) (PDB:1MZB)	0	1	1	NA	COG0735	GC_00000771, GC_00003759	1	1	1	1
UDP-glucose 6-dehydrogenase (Ugd) (PDB:1DLI)	0	1	1	NA	COG1004	GC_00000817	1	1	1	1
Ribonuclease HIII (RnhC) (PDB:2D0A)	0	1	1	NA	COG1039	GC_00001218, GC_00002029	1	1	1	1
2-iminoacetate synthase ThiH/Menaquinone biosynthesis enzymes MqnC and MqnE (ThiH) (PDB:4WCX) (PUBMED:18801996)	0	1	1	NA	COG1060	GC_00000135, GC_00000163	1	1	1	1
Panthothenate synthetase (PanC) (PDB:1DIN) (PUBMED:17968677)	0	1	1	NA	COG0414	GC_00000181	1	1	1	1
Adenine/guanine phosphoribosyltransferase or related PRPP-binding protein (Apt) (PDB:1QB7)	0	1	1	NA	COG0503	GC_00000855	1	1	1	1
rRNA processing protein Krr1/Pno1, contains KH domain (Krr1) (PDB:4QMF)!!!HD superfamily phosphodieaserase, includes HD domain of RNase Y (RnaY) (PDB:3DTO) (PUBMED:19779461)	0	1	1	NA	COG1094!!!COG1418	GC_00000586	1	1	1	1
Riboflavin synthase alpha chain (RibC) (PDB:1I8D)	0	1	1	NA	COG0307	GC_00000313	1	1	1	1
NCAIR mutase (PurE)-related protein	0	1	1	NA	COG1691	GC_00000520	1	1	1	1
Precorrin-3B methylase (CobJ) (PDB:2ZVB)	0	1	1	NA	COG1010	GC_00000134	1	1	1	1
Formiminotetrahydrofolate cyclodeaminase (FtcD) (PDB:1O5H)	0	1	1	NA	COG3404	GC_00003084, GC_00003357	1	1	1	1
Dephospho-CoA kinase (CoaE) (PDB:1JJV)	0	1	1	NA	COG0237	GC_00002388, GC_00003176	1	1	1	1
Dihydroorotase or related cyclic amidohydrolase (AllB) (PDB:1J79)	0	1	1	NA	COG0044	GC_00000112	1	1	1	1
5,10-methylene-tetrahydrofolate dehydrogenase/Methenyl tetrahydrofolate cyclohydrolase (FolD) (PDB:1A4I)	0	1	1	NA	COG0190	GC_00002552, GC_00003246	1	1	1	1
Precorrin-6B methylase 1 (CobL)	0	1	1	NA	COG2241	GC_00000609	1	1	1	1
Peroxiredoxin (Bcp) (PDB:5IPH)	0	1	1	NA	COG1225	GC_00000962, GC_00001212, GC_00001776, GC_00001905, GC_00002409, GC_00002774, GC_00003698	1	1	1	1
Ubiquinone/menaquinone biosynthesis C-methylase UbiE/MenG (UbiE) (PDB:4OBW)	0	1	1	NA	COG2226	GC_00000304, GC_00000429, GC_00000996, GC_00001083, GC_00001198, GC_00001367, GC_00001877, GC_00001879, GC_00001929, GC_00002006, GC_00003036, GC_00003317, GC_00003355, GC_00003514	1	1	1	1
Phosphate-selective porin (OprP) (PDB:2O4V)	0	1	1	NA	COG3746	GC_00002068, GC_00002378, GC_00003018	1	1	1	1
Rubrerythrin (YotD) (PDB:1B71)	0	1	1	NA	COG1592	GC_00000166, GC_00003052, GC_00003145, GC_00003879	1	1	1	1
Predicted Zn-dependent protease (PDB:2X7M)	0	1	1	NA	COG1913	GC_00001488, GC_00003128	1	1	1	1
Ribosome recycling factor (Frr) (PDB:1DD5)	0	1	1	NA	COG0233	GC_00000434	1	1	1	1
DNA utilization protein ComFC/GntX, contains phosphoribosyltransferase domain (ComFC) (PUBMED:28618091)	0	1	1	NA	COG1040	GC_00001800, GC_00001874	1	1	1	1
Aspartate carbamoyltransferase, regulatory subunit (PyrI) (PDB:1NBE)	0	1	1	NA	COG1781	GC_00000579	1	1	1	1
16S rRNA U1498 N3-methylase RsmE (RsmE) (PDB:1NXZ)	0	1	1	NA	COG1385	GC_00000964, GC_00003893	1	1	1	1
N-acyl-D-aspartate/D-glutamate deacylase	0	1	1	NA	COG3653	GC_00000628	1	1	1	1
RNA 3'-terminal phosphate cyclase (RCL1) (PDB:1QMH)	0	1	1	NA	COG0430	GC_00000097	1	1	1	1
Type II secretory pathway, pseudopilin PulG (PulG) (PDB:1AY2)	0	1	1	NA	COG2165	GC_00000396, GC_00000492, GC_00000686, GC_00000854, GC_00001283, GC_00001449, GC_00002731, GC_00003490	1	1	1	1
Phenylalanyl-tRNA synthetase beta subunit (PheT) (PDB:3L4G)	0	1	1	NA	COG0072	GC_00001889, GC_00002222	1	1	1	1
N-acetyl-anhydromuramyl-L-alanine amidase AmpD (AmpD) (PDB:2Y28)	0	1	1	NA	COG3023	GC_00001685, GC_00002438, GC_00003120, GC_00003590	1	1	1	1
DNA-binding response regulator, OmpR family, contains REC and winged-helix (wHTH) domain (OmpR) (PDB:1XHF)	0	1	1	NA	COG0745	GC_00000015, GC_00000018, GC_00000325, GC_00002347, GC_00002549, GC_00002611, GC_00002911, GC_00002920	1	1	1	1
Cobyric acid synthase (CobQ)	0	1	1	NA	COG1492	GC_00000531	1	1	1	1
Biotin synthase-related protein, radical SAM superfamily	0	1	1	NA	COG2516	GC_00000691	1	1	1	1
Cell shape-determining ATPase MreB, actin-like superfamily (MreB) (PDB:1JCE)	0	1	1	NA	COG1077	GC_00000754, GC_00002477, GC_00002524, GC_00003410	1	1	1	1
Phosphoribosylaminoimidazole-succinocarboxamide synthase (PurC) (PDB:1A48)	0	1	1	NA	COG0152	GC_00000508	1	1	1	1
Phenylalanyl-tRNA synthetase alpha subunit (PheS) (PDB:3L4G)	0	1	1	NA	COG0016	GC_00000655	1	1	1	1
Radical SAM superfamily maturase, SkfB/NifB/PqqE family (SkfB) (PDB:6Q2P) (PUBMED:23282011)	0	1	1	NA	COG0535	GC_00000168, GC_00000227, GC_00000387, GC_00000481, GC_00000794, GC_00000839, GC_00000922, GC_00001055, GC_00001287, GC_00001312, GC_00001448, GC_00001964, GC_00002012, GC_00002031, GC_00002240, GC_00003009, GC_00003859	1	1	1	1
Kef-type K+ transport system, membrane component KefB (KefB) (PDB:4BWZ)	0	1	1	NA	COG0475	GC_00000472, GC_00002036, GC_00003213, GC_00003801	1	1	1	1
FoF1-type ATP synthase, membrane subunit b or b' (AtpF) (PDB:1B9U)	0	1	1	NA	COG0711	GC_00001777, GC_00002573	1	1	1	1
Epoxyqueuosine reductase QueH (tRNA modification) (QueH) (PUBMED:28128549)	0	1	1	NA	COG1636	GC_00000856	1	1	1	1
2-polyprenyl-3-methyl-5-hydroxy-6-metoxy-1,4-benzoquinol methylase (UbiG) (PDB:1BHJ)	0	1	1	NA	COG2227	GC_00000441, GC_00000988, GC_00001432, GC_00001501, GC_00002026, GC_00002115, GC_00002201, GC_00002358, GC_00002730, GC_00003074, GC_00003255	1	1	1	1
Endonuclease IV (Nfo) (PDB:2NQH)	0	1	1	NA	COG0648	GC_00001498, GC_00002119, GC_00002789	1	1	1	1
Aspartate oxidase (NadB) (PDB:1KNP)	0	1	1	NA	COG0029	GC_00000239	1	1	1	1
Methionyl-tRNA formyltransferase (Fmt) (PDB:1FMT)	0	1	1	NA	COG0223	GC_00002109, GC_00003027, GC_00003672	1	1	1	1
Delta-aminolevulinic acid dehydratase, porphobilinogen synthase (HemB) (PDB:1I8J)	0	1	1	NA	COG0113	GC_00000243	1	1	1	1
FoF1-type ATP synthase, alpha subunit (AtpA) (PDB:3OAA)	0	1	1	NA	COG0056	GC_00000474	1	1	1	1
3-Methyladenine DNA glycosylase, HhH-GPD/Endo3 superfamily (HP0602) (PDB:1PU6) (PUBMED:14517230;20410075)	0	1	1	NA	COG2231	GC_00000788	1	1	1	1
Phosphatidylserine decarboxylase (Psd) (PDB:6L06)	0	1	1	NA	COG0688	GC_00000378	1	1	1	1
1-acyl-sn-glycerol-3-phosphate acyltransferase (PlsC) (PDB:1IUQ)	0	1	1	NA	COG0204	GC_00000900, GC_00001266, GC_00002074, GC_00002373, GC_00002810, GC_00003209, GC_00003441	1	1	1	1
Excinuclease UvrABC helicase subunit UvrB (UvrB) (PDB:1C4O)	0	1	1	NA	COG0556	GC_00000537	1	1	1	1
Thiamin phosphate synthase YjbQ, UPF0047 family (YjbQ) (PDB:1VE0)	0	1	1	NA	COG0432	GC_00000035, GC_00000538, GC_00001058	1	1	1	1
HEAT repeat (HEAT) (PDB:1OYZ)	0	1	1	NA	COG1413	GC_00003732, GC_00003799	1	1	1	1
Phosphatidylserine synthase (PssA)	0	1	1	NA	COG1183	GC_00001374, GC_00002300	1	1	1	1
Periplasmic subunit MlaD of the ABC-type intermembrane phospholipid transporter Mla (MlaD) (PDB:5UW8)	0	1	1	NA	COG1463	GC_00001253, GC_00001657, GC_00002060, GC_00003233	1	1	1	1
Acetolactate synthase, small subunit (IlvH) (PDB:2F1F)	0	1	1	NA	COG0440	GC_00000688	1	1	1	1
Benzoyl-CoA reductase/2-hydroxyglutaryl-CoA dehydratase subunit, BcrC/BadD/HgdB (HgdB) (PDB:3O3M)	0	1	1	NA	COG1775	GC_00000188, GC_00000647, GC_00002243, GC_00002310	1	1	1	1
Anthranilate/para-aminobenzoate synthase component II (glutamine amidotransferase) (PabA) (PDB:1I1Q)	0	1	1	NA	COG0512	GC_00000085	1	1	1	1
Exonuclease VII, large subunit (XseA)	0	1	1	NA	COG1570	GC_00000072	1	1	1	1
Signal transduction histidine kinase regulating C4-dicarboxylate transport system (PDB:4GCZ)	0	1	1	NA	COG4191	GC_00000049, GC_00001960, GC_00002260, GC_00003229	1	1	1	1
Thymidylate synthase ThyX, FAD-dependent family (ThyX) (PDB:1KQ4)	0	1	1	NA	COG1351	GC_00000208	1	1	1	1
Urocanate hydratase (HutU) (PDB:1UWK)	0	1	1	NA	COG2987	GC_00000491	1	1	1	1
4-hydroxy-tetrahydrodipicolinate reductase (DapB) (PDB:1ARZ) (PUBMED:29684280)	0	1	1	NA	COG0289	GC_00000413	1	1	1	1
Outer membrane protein TolC (TolC) (PDB:1EK9)	0	1	1	NA	COG1538	GC_00001059, GC_00001092, GC_00001556, GC_00002520, GC_00002596, GC_00003771	1	1	1	1
Phosphoribosylcarboxyaminoimidazole (NCAIR) mutase (PurE) (PDB:1D7A)	0	1	1	NA	COG0041	GC_00000601	1	1	1	1
1-deoxy-D-xylulose 5-phosphate reductoisomerase (Dxr) (PDB:1JVS)	0	1	1	NA	COG0743	GC_00000703	1	1	1	1
Chromatin segregation and condensation protein Rec8/ScpA/Scc1, kleisin family (ScpA) (PDB:3W6J)	0	1	1	NA	COG1354	GC_00001994, GC_00003565	1	1	1	1
Imidazole glycerol phosphate synthase subunit HisF (HisF) (PDB:1OX4)	0	1	1	NA	COG0107	GC_00000088	1	1	1	1
ATP-dependent Lon protease, bacterial type (Lon) (PDB:6ON2)	0	1	1	NA	COG0466	GC_00000051	1	1	1	1
Peptidoglycan hydrolase (amidase) enhancer domain SpoIID (SpoIID)	0	1	1	NA	COG2385	GC_00001527, GC_00003556	1	1	1	1
Phytoene dehydrogenase-related protein (PDB:4REP)	0	1	1	NA	COG1233	GC_00000458	1	1	1	1
Alanyl-tRNA synthetase (AlaS) (PDB:2ZZE)	0	1	1	NA	COG0013	GC_00000701	1	1	1	1
Archaeal/vacuolar-type H+-ATPase catalytic subunit A/Vma1 (NtpA) (PDB:3J9T)	0	1	1	NA	COG1155	GC_00000200	1	1	1	1
DNA-binding transcriptional response regulator, NtrC family, contains REC, AAA-type ATPase, and a Fis-type DNA-binding domains (AtoC) (PDB:1ZY2)!!!Signal transduction histidine kinase NtrY involved in nitrogen fixation and metabolism regulation (NtrY)	0	1	1	NA	COG2204!!!COG5000	GC_00000056, GC_00001570, GC_00001789, GC_00002764	1	1	1	1
Bifunctional DNase/RNase (PDB:1SJ5) (PUBMED:20018603)	0	1	1	NA	COG1259	GC_00000443	1	1	1	1
DnaJ-class molecular chaperone with C-terminal Zn finger domain (DnaJ) (PDB:1BQ0)	0	1	1	NA	COG0484	GC_00000767, GC_00001882, GC_00002137, GC_00003445, GC_00003610	1	1	1	1
Phosphoribosylformylglycinamidine (FGAM) synthase, synthetase domain (PurL1) (PDB:3VIU)!!!Phosphoribosylformylglycinamidine (FGAM) synthase, PurS subunit (PurS) (PDB:1GTD)	0	1	1	NA	COG0046!!!COG1828	GC_00000218	1	1	1	1
16S rRNA G966 N2-methylase RsmD (RsmD) (PDB:2IFT)	0	1	1	NA	COG0742	GC_00001927, GC_00003312	1	1	1	1
Ribosomal protein L27 (RpmA) (PDB:1VS6)	0	1	1	NA	COG0211	GC_00000209	1	1	1	1
D-alanine-D-alanine ligase or related ATP-grasp enzyme (DdlA) (PDB:1E4E)	0	1	1	NA	COG1181	GC_00001950, GC_00003389	1	1	1	1
Phosphopantothenoylcysteine synthetase/decarboxylase CoaBC (CoaBC) (PDB:3QJG)	0	1	1	NA	COG0452	GC_00000682, GC_00001611, GC_00003550	1	1	1	1
DNA mismatch repair ATPase MutS (MutS) (PDB:1E3M)	0	1	1	NA	COG0249	GC_00000114	1	1	1	1
Pyrroline-5-carboxylate reductase (ProC) (PDB:3GT0) (PUBMED:22125496;26507882)	0	1	1	NA	COG0345	GC_00000184	1	1	1	1
Single-stranded DNA-binding protein (Ssb) (PDB:1EQQ)	0	1	1	NA	COG0629	GC_00000078	1	1	1	1
Glycosyltransferase involved in cell wall bisynthesis (WcaA) (PDB:5MLZ)!!!Uncharacterized conserved protein, glycosyltransferase A (GT-A) superfamily, DUF2064 family (PDB:3CGX)	0	1	1	NA	COG0463!!!COG3222	GC_00001388, GC_00001393	1	1	1	1
NADH:ubiquinone oxidoreductase, NADH-binding 51 kD subunit (chain F) (NuoF) (PDB:2FUG)!!!2Fe-2S ferredoxin (PDB:1M2D) (PUBMED:24421039)	0	1	1	NA	COG1894!!!COG3411	GC_00000756	1	1	1	1
Transcriptional regulator NrdR, contains Zn-ribbon and ATP-cone domains (NrdR)	0	1	1	NA	COG1327	GC_00000452	1	1	1	1
Uncharacterized conserved protein, DUF362 family	0	1	1	NA	COG2006	GC_00000110, GC_00000835, GC_00002960, GC_00003212	1	1	1	1
Na+/alanine symporter (AlsT) (PDB:6CSE)	0	1	1	NA	COG1115	GC_00000462	1	1	1	1
Na+-translocating ferredoxin:NAD+ oxidoreductase RNF, RnfD subunit (RnfD)	0	1	1	NA	COG4658	GC_00002184, GC_00002717	1	1	1	1
Lysyl-tRNA synthetase (class II) (LysU) (PDB:1BBU)	0	1	1	NA	COG1190	GC_00000793	1	1	1	1
Zn-dependent protease PmbA/TldA or its inactivated homolog (TldD) (PDB:3TV9) (PUBMED:12029038)	0	1	1	NA	COG0312	GC_00000143, GC_00000192, GC_00000543, GC_00000766	1	1	1	1
FMN reductase RutF, DIM6/NTAB family (RutF) (PDB:1EJE)	0	1	1	NA	COG1853	GC_00001820, GC_00002521	1	1	1	1
Putative Ca2+/H+ antiporter, TMEM165/GDT1 family (Gdt1) (PUBMED:23569283)	0	1	1	NA	COG2119	GC_00000081	1	1	1	1
Ribosomal protein L13 (RplM) (PDB:1VS6)	0	1	1	NA	COG0102	GC_00000509	1	1	1	1
Phosphoribosylamine-glycine ligase (PurD) (PDB:1GSO)	0	1	1	NA	COG0151	GC_00000653	1	1	1	1
ATP-dependent Clp protease, ATP-binding subunit ClpA (ClpA) (PDB:1KSF)	0	1	1	NA	COG0542	GC_00000623, GC_00000651	1	1	1	1
Threonyl-tRNA synthetase (ThrS) (PDB:1NYQ)	0	1	1	NA	COG0441	GC_00000321	1	1	1	1
Arginase/agmatinase family enzyme (SpeB) (PDB:1CEV)	0	1	1	NA	COG0010	GC_00001677, GC_00002145	1	1	1	1
Molecular chaperone DnaK (HSP70) (DnaK) (PDB:3I33)	0	1	1	NA	COG0443	GC_00000580	1	1	1	1
Periplasmic serine protease, S1-C subfamily, contain C-terminal PDZ domain (DegQ) (PDB:2HGA) (PUBMED:29686141)!!!Forkhead associated (FHA) domain, binds pSer, pThr, pTyr (FHA) (PDB:2FEZ)	0	1	1	NA	COG0265!!!COG1716	GC_00002726, GC_00003282	1	1	1	1
Predicted membrane flippase AglD2/YbhN, UPF0104 family (AglD2) (PUBMED:25583072)	0	1	1	NA	COG0392	GC_00001765, GC_00002213	1	1	1	1
Ribosomal protein S15P/S13E (RpsO) (PDB:4V4H)	0	1	1	NA	COG0184	GC_00000226	1	1	1	1
S-adenosylmethionine decarboxylase (SpeD) (PDB:1TLU)	0	1	1	NA	COG1586	GC_00000554	1	1	1	1
Ketol-acid reductoisomerase (IlvC) (PDB:1NP3)	0	1	1	NA	COG0059	GC_00000330	1	1	1	1
Replication-associated recombination protein RarA (DNA-dependent ATPase) (RarA) (PDB:3PVS)	0	1	1	NA	COG2256	GC_00002018, GC_00003655	1	1	1	1
Glutamyl-tRNA reductase (HemA) (PDB:2XOE)	0	1	1	NA	COG0373	GC_00000346	1	1	1	1
Fe-S-cluster-containing dehydrogenase component (DMSO reductase) (HybA) (PDB:2VPW)	0	1	1	NA	COG0437	GC_00002147, GC_00003077	1	1	1	1
Glutamine synthetase (GlnA) (PDB:1F1H)	0	1	1	NA	COG0174	GC_00000482, GC_00001170, GC_00002522	1	1	1	1
Cell division protein FtsI, peptidoglycan transpeptidase (Penicillin-binding protein 2) (FtsI) (PDB:6HZQ)	0	1	1	NA	COG0768	GC_00000963, GC_00001071, GC_00001344, GC_00002219	1	1	1	1
Homoserine dehydrogenase (ThrA) (PDB:5AVO) (PUBMED:29124164)	0	1	1	NA	COG0460	GC_00002662, GC_00002698	1	1	1	1
Transcription-repair coupling factor (superfamily II helicase) (Mfd) (PDB:2EYQ)	0	1	1	NA	COG1197	GC_00000752	1	1	1	1
GTPase involved in cell partioning and DNA repair (Obg) (PDB:1LNZ)	0	1	1	NA	COG0536	GC_00000345	1	1	1	1
Biotin synthase or related enzyme (BioB) (PDB:1R30)	0	1	1	NA	COG0502	GC_00000643	1	1	1	1
Multicopper oxidase with three cupredoxin domains (includes cell division protein FtsP and spore coat protein CotA) (SufI) (PDB:2YXV)	0	1	1	NA	COG2132	GC_00000012, GC_00000928	1	1	1	1
dTDP-glucose pyrophosphorylase (RmlA1) (PDB:1FXO)	0	1	1	NA	COG1209	GC_00000302, GC_00002641	1	1	1	1
Cobyrinic acid a,c-diamide synthase (CobB)	0	1	1	NA	COG1797	GC_00000418	1	1	1	1
ABC-type phosphate transport system, ATPase component (PstB)	0	1	1	NA	COG1117	GC_00000748	1	1	1	1
Activator of 2-hydroxyglutaryl-CoA dehydratase (HSP70-class ATPase domain) (YjiL) (PDB:1HUX)!!!Predicted nucleotide-binding protein, sugar kinase/HSP70/actin superfamily!!!Predicted nucleotide-binding protein, sugar kinase/HSP70/actin superfamily (PUBMED:16107329)	0	1	1	NA	COG1924!!!COG3580!!!COG3581	GC_00000102	1	1	1	1
DNA repair photolyase (SplB)	0	1	1	NA	COG1533	GC_00002539, GC_00002585, GC_00002672, GC_00003415, GC_00003622	1	1	1	1
Transposase	0	1	1	NA	COG5421	GC_00001712, GC_00002252, GC_00003137	1	1	1	1
Flavin prenyltransferase UbiX (UbiX) (PDB:1SBZ) (PUBMED:28754323;26083743)	0	1	1	NA	COG0163	GC_00000131	1	1	1	1
Na+/proline symporter (PutP) (PDB:5NVA)	0	1	1	NA	COG0591	GC_00000262, GC_00001803, GC_00002090	1	1	1	1
Periplasmic serine protease, S1-C subfamily, contain C-terminal PDZ domain (DegQ) (PDB:2HGA) (PUBMED:29686141)!!!Membrane-associated protease RseP, regulator of RpoE activity (RseP)	0	1	1	NA	COG0265!!!COG0750	GC_00000284	1	1	1	1
Carbohydrate-selective porin OprB (OprB) (PDB:4GEY)	0	1	1	NA	COG3659	GC_00002311, GC_00003401	1	1	1	1

## Sheet: Gene_unique_in_S._sediminis
Gene clusters
1,4-alpha-glucan branching enzyme (GlgB) (PDB:4LPC) (PUBMED:25871919)
2-methylcitrate dehydratase PrpD (PrpD) (PDB:1SZQ)
2-Methylisocitrate lyase and related enzymes, PEP mutase family (PrpB) (PDB:1XG3)
23S rRNA C2501 and tRNA U34 5'-hydroxylation protein RlhA/YrrN/YrrO, U32 peptidase family (RlhA) (PDB:5D88) (PUBMED:31253794;31358606)
23S rRNA G2069 N7-methylase RlmK or C1962 C5-methylase RlmI (RlmK) (PDB:2B78)
3-deoxy-D-arabino-heptulosonate 7-phosphate (DAHP) synthase (AroG1) (PDB:6U8J)
3-phosphoglycerate kinase (Pgk) (PDB:13PK)
3-polyprenyl-4-hydroxybenzoate decarboxylase (UbiD) (PDB:2IDB) (PUBMED:28057757)
3'->5' ssDNA/RNA exonuclease TatD (TatD) (PDB:1J6O) (PUBMED:10747959;25114049)!!!Radical SAM superfamily maturase, SkfB/NifB/PqqE family (SkfB) (PDB:6Q2P) (PUBMED:23282011)
3'-Phosphoadenosine 5'-phosphosulfate (PAPS) 3'-phosphatase (CysQ)
4-alpha-glucanotransferase (MalQ) (PDB:1CWY)
5'-3' exoribonuclease TrpH/YciV (RNase AM), contains PHP domain (YciV) (PDB:3E0F) (PUBMED:25871919)
5'-deoxynucleotidase YfbR and related HD superfamily hydrolases (YfbR) (PDB:2PAQ)
6-phosphofructokinase (PfkA) (PDB:1KZH)
6-phosphogluconate dehydrogenase (Gnd) (PDB:2ZYA) (PUBMED:25329577)
6-phosphogluconolactonase/Glucosamine-6-phosphate isomerase/deaminase (NagB) (PDB:2RI0) (PUBMED:24163345)
7-methyl-GTP pyrophosphatase and related NTP pyrophosphatases, Maf/HAM1 superfamily (Maf) (PDB:2P5X) (PUBMED:24210219)
ABC-type branched-chain amino acid transport system, ATPase component LivF (LivF) (PDB:1JI0) (PUBMED:26527648;32250026)
ABC-type branched-chain amino acid transport system, periplasmic component (LivK) (PDB:1USG)
ABC-type branched-chain amino acid transport system, permease component (LivM)
ABC-type Co2+ transport system, permease component (CbiM) (PDB:4M58) (PUBMED:25313401)
ABC-type uncharacterized transport system, ATPase component (PUBMED:10686096)
ABC-type uncharacterized transport system, periplasmic component (PDB:3LFT)
Abortive phage infection protein AbiEi, antitoxin conponent of an AbiEi-AbiEii TA system (AbiEi) (PUBMED:24465005;29518409)
Acetyl-CoA carboxylase beta subunit (AccD) (PDB:2F9I)
Acetyltransferase, isoleucine patch superfamily (WbbJ)!!!Predicted dehydrogenase (MviM) (PDB:3UUW)
Adenine specific DNA methylase Mod (Mod) (PDB:4ZCF)
Adenosine/AMP kinase (PDB:1RLH)
Adenylate cyclase, class 3 (AcyC) (PDB:1AB8)!!!HAMP domain (HAMP)
Aldehyde:ferredoxin oxidoreductase (YdhV) (PDB:1AOR)
Alkylhydroperoxidase family enzyme, contains CxxC motif (YciW) (PDB:1GU9)
Alpha/beta superfamily hydrolase (PDB:2FUK)
Anti-sigma regulatory factor (Ser/Thr protein kinase) (RsbW) (PDB:1TIL)!!!DNA-binding transcriptional response regulator, NtrC family, contains REC, AAA-type ATPase, and a Fis-type DNA-binding domains (AtoC) (PDB:1ZY2)
Antitoxin component YafN of the YafNO toxin-antitoxin module, PHD/YefM family (StbD) (PDB:2A6Q)
Archaeal DNA helicase HerA or a related bacterial ATPase, contains HAS-barrel and ATPase domains (HerA) (PDB:4D2I)
Archaeal fructose-1,6-bisphosphatase or related enzyme, inositol monophosphatase family (SuhB) (PDB:1AWB)
Archaeal ribosome-binding protein aMBF1, putative translation factor, contains Zn-ribbon and HTH domains (aMBF1) (PDB:2MEZ) (PUBMED:24825021)!!!Zn-dependent peptidase ImmA, M78 family (ImmA) (PDB:3DTE)
Arsenite efflux pump ArsB, ACR3 family (ACR3)
Aspartate ammonia-lyase (AspA) (PDB:6WNG)
ATP-dependent DNA ligase (CDC9) (PDB:1A0I)
ATP-dependent RNA circularization protein, DNA/RNA ligase (PAB1020) family (PDB:2VUG) (PUBMED:18511537)
ATP-utilizing enzyme, PP-loop superfamily (PDB:6B2O)
ATPase components of ABC transporters with duplicated ATPase domains (Uup) (PDB:5ZXD)
Bacillithiol/mycothiol S-transferase BstA/DinB, DinB/YfiT family (unrelated to E. coli DinB) (DinB) (PDB:2QE9) (PUBMED:22059487;24821014)
Bacillopeptidase F, M6 metalloprotease family
Bacteriophage protein gp37
Branched-chain amino acid ABC-type transport system, permease component (LivH)
Broad specificity phosphatase PhoE (PhoE) (PDB:1EBB)
Ca2+/Na+ antiporter (ECM27) (PDB:3V5S)
Carbon starvation protein CstA (peptide/pyruvate transporter) (CstA) (PUBMED:26497384;29358499)
Carbonic anhydrase (CynT) (PDB:1EKJ) (PUBMED:22081392)
Catalase (KatE) (PDB:6RJR)
Catechol 2,3-dioxygenase or related enzyme, vicinal oxygen chelate (VOC) family (GloA) (PDB:3R4Q) (PUBMED:11830595)
CBS domain (CBS) (PDB:1B3O)
CBS domain (CBS) (PDB:1B3O)!!!NDP-sugar pyrophosphorylase, includes eIF-2Bgamma, eIF-2Bepsilon, and LPS biosynthesis protein s (GCD1) (PDB:6JQ8)
CBS domain (CBS) (PDB:1B3O)!!!Zn-dependent protease (includes sporulation protein SpoIVFB) (SpoIVFB) (PDB:3B4R)
Cell division protein FtsN (FtsN) (PDB:1UTA)!!!Uncharacterized conserved protein, DUF799 domain (PDB:4HRV)
Cephalosporin hydroxylase (CmcI)
Chemotaxis protein CheX, a CheY~P-specific phosphatase (CheX) (PDB:3H2D)
Chemotaxis protein histidine kinase CheA (CheA) (PDB:1B3Q)
Chemotaxis receptor (MCP) glutamine deamidase CheD (CheD) (PDB:2F9Z)
Chemotaxis response regulator CheB, contains REC and protein-glutamate methylesterase domains (CheB) (PDB:1A2O)
Chemotaxis signal transduction protein CheW (CheW) (PDB:2QDL)
CheY-like REC (receiver) domain, includes chemotaxis protein CheY and sporulation regulator Spo0F (CheY) (PDB:6QRJ)!!!Signal transduction histidine kinase NarQ, nitrate/nitrite-specific (NarQ)!!!Sensor histidine kinase WalK (WalK) (PDB:4I5S)
CheY-like REC (receiver) domain, includes chemotaxis protein CheY and sporulation regulator Spo0F (CheY) (PDB:6QRJ)!!!Signal transduction histidine kinase regulating C4-dicarboxylate transport system (PDB:4GCZ)
Chromosomal replication initiation ATPase DnaA (DnaA) (PDB:1L8Q)!!!REP element-mobilizing transposase RayT (RAYT) (PDB:4ER8)
Citrate synthase (GltA) (PDB:3TQG) (PUBMED:25211225)
CMP-N-acetylneuraminic acid synthetase, NeuA/PseF family (NeuA) (PDB:1EYR)
Co/Zn/Cd efflux system component (CzcD)
Coenzyme F420-reducing hydrogenase, delta subunit (FrhD) (PDB:5ODC)
Copper chaperone CopZ (CopZ) (PDB:1AFI)
CRISPR-associated protein Csa3, CARF domain (Csa3) (PDB:2WTE) (PUBMED:21093452)
CRISPR-Cas system type I effector complex subunit Cas7, RAMP superfamily (Cas7)
CRISPR-Cas system type I-C effector complex large subunit Cas8c (Cas8c)
CRISPR-Cas system-associated integrase Cas1 (Cas1) (PDB:2YZS)
CRISPR-Cas type I system-associated endonuclease/helicase Cas3 (Cas3)
CRISPR/Cas system-associated endoribonuclease Cas2 (Cas2) (PDB:2I0X)
CRISPR/Cas system-associated exonuclease Cas4, RecB family (Cas4) (PDB:4R5Q)
Cu/Zn superoxide dismutase (SodC) (PDB:1ESO)
Curved DNA-binding protein CbpA, contains a DnaJ-like domain (CbpA)!!!O-antigen ligase (RfaL)
Cyanate lyase (CynS) (PDB:1DW9)
Cyclic di-GMP-binding flagellar brake protein FlgZ/YcgR, contains PilZNR(YcgR) and PilZ domains (YcgR) (PDB:5Y6F)
Cyclic di-GMP-binding protein YajQ, UPF0234 family (YajQ) (PDB:1IN0) (PUBMED:25329577)
Cystathionine beta-lyase/cystathionine gamma-synthase (MetC) (PDB:1CL1)
Cytochrome bd-type quinol oxidase, subunit 1 (AppC) (PDB:5DOQ)
Cytochrome c peroxidase (MauG) (PDB:1EB7)!!!DNA-binding beta-propeller fold protein YncE (YncE) (PDB:3VGZ) (PUBMED:22120742;28628661)
Cytochrome c-type biogenesis protein CcmH/NrfG (NrfG)
Cytochrome c, mono- and diheme variants (CccA) (PDB:1A2S)!!!Cbb3-type cytochrome oxidase, cytochrome c subunit FixO (CcoO) (PDB:3MK7)!!!Cbb3-type cytochrome oxidase, subunit 1 (CcoN) (PDB:3MK7)
Cytochrome c, mono- and diheme variants (CccA) (PDB:1A2S)!!!Cytochrome c2 (Cyc7) (PDB:1YEA)
Cytochrome c, mono- and diheme variants (CccA) (PDB:1A2S)!!!Thiosulfate dehydrogenase TsdA, contains C-terminal cytochrome c domain (TsdA) (PUBMED:32457501)
Cytochrome c2 (Cyc7) (PDB:1YEA)
Cytochrome c551/c552 (CytC552) (PDB:2ZXY)
Cytochrome c553 (CytC553) (PDB:6Q2U)
Cytoplasmic potassium-binding protein Kbp/XkdP/YgaU, contains LysM domain (XkdP) (PDB:5FIM) (PUBMED:27112601)
Cytoplasmic potassium-binding protein Kbp/XkdP/YgaU, contains LysM domain (XkdP) (PDB:5FIM) (PUBMED:27112601)!!!Septal ring factor EnvC, activator of murein hydrolases AmiA and AmiB (EnvC)
Cytosine/adenosine deaminase or related metal-dependent hydrolase (SsnA) (PDB:3O7U)
Cytoskeletal protein CcmA, bactofilin family (CcmA) (PDB:2N3D)
D-alanyl-D-alanine dipeptidase (DdpX) (PDB:1R44) (PUBMED:23258706)
D-arabinose 5-phosphate isomerase GutQ (GutQ) (PDB:5UQI)
Dihydrolipoamide dehydrogenase (E3) component of pyruvate/2-oxoglutarate dehydrogenase complex or glutathione oxidoreductase (Lpd) (PDB:6QKG)!!!2,4-dienoyl-CoA reductase or related NADH-dependent reductase, Old Yellow Enzyme (OYE) family (FadH) (PDB:1BWK)
Dipeptidase (PepD) (PDB:5IAU)
Divalent metal cation (Fe/Co/Zn/Cd) efflux pump (FieF) (PDB:2QFI)
DNA polymerase B elongation subunit (PolB) (PDB:6P1H)
DNA repair protein RadA/Sms, contains AAA+ ATPase domain (Sms) (PDB:5LKM) (PUBMED:30877841)
DNA replicative helicase MCM subunit Mcm2, Cdc46/Mcm family (Mcm2) (PDB:3F8T)
DNA topoisomerase VI, subunit A (Spo11) (PDB:1D3Y)
DNA-binding response regulator, NarL/FixJ family, contains REC and HTH domains (CitB) (PDB:1A04)
DNA-binding SWIB/MDM2 domain (Rsc6)
DNA-binding transcriptional regulator, MarR family (MarR) (PDB:1JGS)
DNA-binding transcriptional regulator, XRE-family HTH domain (XRE) (PDB:1UTX)
DNA-binding winged helix-turn-helix (wHTH) domain (CadC1)!!!Predicted ATPase
DNA-directed RNA polymerase specialized sigma subunit (FliA) (PDB:1RP3)
DNA-directed RNA polymerase, alpha subunit/40 kD subunit (RpoA) (PDB:4KN7)!!!Tetratricopeptide (TPR) repeat (TPR) (PDB:3AS4)
DNA-directed RNA polymerase, subunit K/omega (RpoZ) (PDB:3LU0)
DNA/RNA endonuclease G, NUC1 (NUC1) (PDB:1G8T)
dTDP-4-amino-4,6-dideoxygalactose transaminase (WecE) (PDB:4PIW) (PUBMED:15271350)!!!CBS domain (CBS) (PDB:1B3O)
ECF-type transporter transmembrane protein EcfT (EcfT) (PDB:4HZU)
Endonuclease YncB, thermonuclease family (YncB)!!!DNA uptake protein ComE or related DNA-binding protein (ComEA) (PDB:2DUY)
Energy-coupling factor transporter ATP-binding protein EcfA2 (EcfA2) (PDB:4HUQ)
Enoyl-[acyl-carrier-protein] reductase FabI (FabI) (PDB:1C14)
Exonuclease VII small subunit (XseB) (PDB:1VP7)
Fe-S cluster carrier ATPase, Mrp/ApbC/NBP35 family (Mrp) (PDB:2PH1) (PUBMED:18616280;19114487;31709520)
Fe-S cluster carrier ATPase, Mrp/ApbC/NBP35 family (Mrp) (PDB:2PH1) (PUBMED:18616280;19114487;31709520)!!!Exopolysaccharide export protein/domain GumC/Wzc1 (GumC) (PUBMED:15003255;23089617)
Fermentation-respiration switch esterase FrsA, DUF1100 family (FrsA)
Ferredoxin-like protein FixX (FixX)
Fic family protein (PDB:3CUC)
Flagellar assembly factor FliW (FliW) (PDB:2AJ7)
Flagellar assembly protein FapA, interacts with EIIAGlc (FapA) (PUBMED:27218601)!!!Predicted RNA-binding protein Jag (SpoIIIJ-associated), conains KH and R3H domains (Jag) (PDB:3GKU)
Flagellar basal body L-ring protein FlgH (FlgH)
Flagellar basal body P-ring formation protein FlgA (FlgA) (PDB:3VJP)
Flagellar basal body P-ring protein FlgI (FlgI)
Flagellar basal body rod protein FlgB (FlgB)
Flagellar basal body rod protein FlgC (FlgC)
Flagellar basal body rod protein FlgG (FlgG) (PDB:6JZR)
Flagellar biosynthesis GTPase FlhF (FlhF) (PDB:3SYN)
Flagellar biosynthesis protein FlhA (FlhA) (PDB:6AI0)
Flagellar biosynthesis protein FlhB (FlhB) (PDB:6S3L)
Flagellar biosynthesis protein FliP (FliP) (PDB:5H72)
Flagellar biosynthesis protein FliQ (FliQ) (PDB:6F2D)
Flagellar biosynthesis protein FliR (FliR) (PDB:6S3R)
Flagellar biosynthesis/type III secretory pathway ATPase FliI (FliI) (PDB:5B0O)
Flagellar biosynthesis/type III secretory pathway M-ring protein FliF/YscJ (FliF) (PDB:6SCN)
Flagellar biosynthesis/type III secretory pathway protein FliH (FliH) (PDB:5B0O)
Flagellar capping protein FliD (FliD) (PDB:5FHY)
Flagellar hook protein FlgE (FlgE) (PDB:3A69)
Flagellar hook-associated protein FlgK (FlgK) (PDB:2D4Y)
Flagellar hook-basal body complex protein FliE (FliE)
Flagellar hook-capping protein FlgD (FlgD) (PDB:6IEF)
Flagellar hook-length control protein FliK (FliK) (PDB:2RRL)
Flagellar motor component MotA (MotA)
Flagellar motor switch protein FliG (FliG) (PDB:4FHR)
Flagellar motor switch protein FliM (FliM) (PDB:2HP7)
Flagellin and related hook-associated protein FlgL (FlgL) (PDB:1IO1)
Flagellin-specific chaperone FliS (FliS) (PDB:1ORJ)
Flavin-binding protein dodecin (PDB:1MOG) (PUBMED:12679016)
Flavodoxin/ferredoxin--NADP reductase (Fpr) (PDB:3OZU)
Flavorubredoxin (NorV) (PDB:4D02)
Formate hydrogenlyase subunit 3/Multisubunit Na+/H+ antiporter, MnhD subunit (HyfB) (PDB:6CFW)
Formate/nitrite transporter FocA, FNT family (FocA) (PDB:3KCU)
Formylglycine-generating enzyme, required for sulfatase activity, contains SUMF1/FGE domain (YfmG) (PDB:2AFT)!!!Predicted P-loop ATPase, KAP-like
Fructose-1,6-bisphosphatase (Fbp) (PDB:1BK4)
Fructose-1,6-bisphosphatase/sedoheptulose 1,7-bisphosphatase or related protein (GlpX) (PDB:1NI9)
Fructose/tagatose bisphosphate aldolase (Fba) (PDB:1B57)
GAF domain (GAF)!!!Response regulator c-di-GMP phosphodiesterase, RpfG family, contains REC and HD-GYP domains (RpfG)
GAF domain (GAF)!!!Signal transduction histidine kinase regulating C4-dicarboxylate transport system (PDB:4GCZ)
GDP-D-mannose dehydratase (Gmd) (PDB:1DB3)
General stress protein 26 (function unknown) (YzzA) (PDB:2I02)
Gentisate 1,2-dioxygenase (PDB:3BU7)
GGDEF domain, diguanylate cyclase (c-di-GMP synthetase) or its enzymatically inactive variants (GGDEF) (PDB:6D9M)
GGDEF domain, diguanylate cyclase (c-di-GMP synthetase) or its enzymatically inactive variants (GGDEF) (PDB:6D9M)!!!PAS domain (PAS) (PDB:2MWG)
Glucan phosphorylase (GlgP) (PDB:1A8I)
Glucoamylase (glucan-1,4-alpha-glucosidase), GH15 family (SGA1) (PDB:1AGM)
Glucokinase (Glk) (PDB:1Q18)
Glucose-6-phosphate 1-dehydrogenase (Zwf) (PDB:5B7W) (PUBMED:18950999)
Glutamate racemase (MurI) (PDB:1B73)
Glutamate synthase domain 1 (GltB1) (PDB:1EA0)!!!Glutamate synthase domain 2 (GltB2) (PDB:1EA0)!!!Glutamate synthase domain 3 (GltB3) (PDB:1EA0)
Glutamine synthetase type III (GlnA3)
Glyceraldehyde-3-phosphate dehydrogenase/erythrose-4-phosphate dehydrogenase (GapA) (PDB:3ZDF)
Glycerol uptake facilitator or related aquaporin (Major Intrinsic protein Family) (GlpF) (PDB:1FQY)
Glycosyltransferase involved in cell wall bisynthesis (RfaB) (PDB:2IV7)!!!Glycosyltransferase, GT2 family (WcaE) (PDB:2Z86)
Glycosyltransferase involved in cell wall bisynthesis (RfaB) (PDB:2IV7)!!!Mannose-6-phosphate isomerase, cupin superfamily (ManC) (PDB:1IPJ)
Glycosyltransferase involved in cell wall bisynthesis (RfaB) (PDB:2IV7)!!!Ubiquinone/menaquinone biosynthesis C-methylase UbiE/MenG (UbiE) (PDB:4OBW)
Glycosyltransferase involved in cell wall bisynthesis (WcaA) (PDB:5MLZ)!!!Flp pilus assembly protein TadD, contains TPR repeats (TadD) (PDB:3WXX)
Glycosyltransferase involved in cell wall bisynthesis (WcaA) (PDB:5MLZ)!!!Glycosyltransferase, GT2 family (WcaE) (PDB:2Z86)!!!Ubiquinone/menaquinone biosynthesis C-methylase UbiE/MenG (UbiE) (PDB:4OBW)
HAMP domain (HAMP)!!!Bacteriophytochrome (light-regulated signal transduction histidine kinase) (PDB:2VEA)
HD superfamily phosphohydrolase (YdhJ) (PDB:2HEK)
HD-GYP domain, c-di-GMP phosphodiesterase class II (or its inactivated variant) (HDGYP) (PDB:5Z7C) (PUBMED:23475961)
HD-GYP domain, c-di-GMP phosphodiesterase class II (or its inactivated variant) (HDGYP) (PDB:5Z7C) (PUBMED:23475961)!!!Two-component response regulator, PleD family, consists of two REC domains and a diguanylate cyclase (GGDEF) domain (PleD) (PDB:1W25)
HD-like signal output (HDOD) domain, no enzymatic activity (HDOD) (PDB:1VQR)
HD-like signal output (HDOD) domain, no enzymatic activity (HDOD) (PDB:1VQR)!!!DNA-binding transcriptional response regulator, NtrC family, contains REC, AAA-type ATPase, and a Fis-type DNA-binding domains (AtoC) (PDB:1ZY2)
Hemerythrin (PDB:1A7D)
HEPN domain protein, predicted toxin of MNT-HEPN system (HEPN) (PDB:2HSB) (PUBMED:26112399)
HEPN domain protein, predicted toxin of MNT-HEPN system (HEPN) (PUBMED:26112399)
Heterodisulfide reductase, subunit A (polyferredoxin) (HdrA) (PDB:5ODC)
Heterodisulfide reductase, subunit B (HdrB) (PDB:5ODC)
Heterodisulfide reductase, subunit C (HdrC) (PDB:5ODC)
Hydrogenase/urease maturation factor HypB, Ni2+-binding GTPase (HypB) (PDB:2HF8) (PUBMED:24338018;23899293)
Integral membrane sensor domain MASE1 (MASE1)!!!Sensor histidine kinase WalK (WalK) (PDB:4I5S)
IS4 transposase InsG (InsG)
K+-sensing histidine kinase KdpD (KdpD) (PDB:2KSF)
Kef-type K+ transport system, membrane component KefB (KefB) (PDB:4BWZ)!!!Trk/Ktr K+ transport system regulatory component TrkA/KtrA/KtrC, RCK domain (TrkA) (PDB:4XTT) (PUBMED:23815639;25957408;31868587;32095817)
Ketopantoate reductase (PanE) (PDB:1BG6)
L-alanine-DL-glutamate epimerase or related enzyme of enolase superfamily (RspA) (PDB:1BKH)
L-lactate utilization protein LutB, contains a ferredoxin-type domain (LutB)
Lactoylglutathione lyase-related enzyme, vicinal oxygen chelate (VOC) family (VOC) (PDB:3OXH) (PUBMED:31710815)
Lipid carrier protein ElyC involved in cell wall biogenesis, DUF218 family (ElyC) (PDB:3CA8) (PUBMED:24391520)
Lipid-binding SYLF domain, Ysc84/FYVE family (SYLF) (PUBMED:21624956)
Lipoate-protein ligase B (LipB) (PDB:2QHT) (PUBMED:19798051)
Lipopolysaccharide biosynthesis protein (RgpF)
Lipoprotein subunit MlaA of the ABC-type intermembrane phospholipid transporter Mla (MlaA) (PDB:5NUQ)
Magnesium uptake protein YhiD/SapB, involved in acid resistance (SapB) (PUBMED:19798051)
Magnetosome formation protein MamQ, lipoprotein antigen LemA family (LemA) (PDB:2ETD) (PUBMED:14638756;20212111;26884433)
Mannose-1-phosphate guanylyltransferase (CpsB) (PDB:2QH5)
Membrane protein involved in the export of O-antigen and teichoic acid (RfbX)
Membrane-bound lytic murein transglycosylase (MltA) (PDB:2AE0)
Metal-dependent amidase/aminoacylase/carboxypeptidase (AbgB) (PDB:3RAM) (PUBMED:17307853)
Methyl-accepting chemotaxis protein (MCP) (Tar) (PDB:1QU7)!!!Signal transduction histidine kinase NarQ, nitrate/nitrite-specific (NarQ)
Methylase of chemotaxis methyl-accepting proteins (CheR) (PDB:1AF7)
Methylmalonyl-CoA mutase, C-terminal domain/subunit (cobalamin-binding) (Sbm) (PDB:1B1A)
Methylmalonyl-CoA mutase, N-terminal domain/subunit (Sbm) (PDB:6OXC)
MFS-type transporter involved in bile tolerance, Atg22 family (BtlA) (PUBMED:12583894)
MinD superfamily P-loop ATPase, contains an inserted ferredoxin domain
MinD-like ATPase FlhG/YlxH, activator of the FlhF-type GTPase (FlhG) (PDB:1G3Q)!!!Two-component response regulator, PleD family, consists of two REC domains and a diguanylate cyclase (GGDEF) domain (PleD) (PDB:1W25)
Molecular chaperone, HSP90 family (HtpG) (PDB:1Y4S) (PUBMED:30150682)
Molybdopterin-guanine dinucleotide biosynthesis protein (MobB) (PDB:1NP6) (PUBMED:32239579)
mRNA-degrading endonuclease (mRNA interferase) HigB, toxic component of the HigAB toxin-antitoxin module (HigB) (PDB:5IFG)
mRNA-degrading endonuclease MazF, toxin component of the MazEF toxin-antitoxin module (MazF) (PDB:2MF2)
mRNA-degrading endonuclease RelE, toxin component of the RelBE toxin-antitoxin system (RelE) (PDB:1WMI)
Multisubunit Na+/H+ antiporter, MnhB subunit (MnhB)
Multisubunit Na+/H+ antiporter, MnhC subunit (MnhC) (PDB:6CFW)
Multisubunit Na+/H+ antiporter, MnhE subunit (MnhE) (PDB:6CFW)
Multisubunit Na+/H+ antiporter, MnhF subunit (MnhF) (PDB:6CFW)
Multisubunit Na+/H+ antiporter, MnhG subunit (MnhG) (PDB:6CFW)
Myo-inositol-1-phosphate synthase (INO1) (PDB:1GR0)
N-acetylglucosaminyl deacetylase, LmbE family (LmbE) (PDB:1Q74)
N-hydroxylaminopurine reductase YiiM, contains MOSC domain (YiiM) (PDB:1O65) (PUBMED:18312271;29459651)
Na+-transporting NADH:ubiquinone oxidoreductase, subunit NqrC (NqrC) (PDB:4P6V)
Na+-transporting NADH:ubiquinone oxidoreductase, subunit NqrD (NqrD) (PDB:4P6V)!!!Na+-transporting NADH:ubiquinone oxidoreductase, subunit NqrE (NqrE) (PDB:4P6V)
Na+-transporting NADH:ubiquinone oxidoreductase, subunit NqrF (NqrF) (PDB:4P6V)
Na+/H+-dicarboxylate symporter (GltP) (PDB:1XFH)
NAD dependent epimerase/dehydratase family enzyme (YfcH) (PDB:4B4O)
NADPH-dependent glutamate synthase beta chain or related oxidoreductase (GltD) (PDB:1H7X)
NADPH-dependent glutamate synthase beta chain or related oxidoreductase (GltD) (PDB:1H7X)!!!Formate hydrogenlyase subunit 6/NADH:ubiquinone oxidoreductase 23 kD subunit (chain I) (NuoI) (PDB:1B0P)
NADPH:quinone reductase or related Zn-dependent oxidoreductase (Qor) (PDB:2VCY)
NDP-sugar epimerase, includes UDP-GlcNAc-inverting 4,6-dehydratase FlaA1 and capsular polysaccharide biosynthesis protein EpsC (FlaA1) (PDB:2GN4)
NDP-sugar epimerase, includes UDP-GlcNAc-inverting 4,6-dehydratase FlaA1 and capsular polysaccharide biosynthesis protein EpsC (FlaA1) (PDB:2GN4)!!!Sugar transferase involved in LPS biosynthesis (colanic, teichoic acid) (WcaJ) (PDB:5W7L)
NDP-sugar pyrophosphorylase, includes eIF-2Bgamma, eIF-2Bepsilon, and LPS biosynthesis protein s (GCD1) (PDB:6JQ8)
NhaP-type Na+/H+ or K+/H+ antiporter (NhaP) (PDB:4CZB)
Ni/Fe-hydrogenase 2 integral membrane subunit HybB (HybB)
NMD protein affecting ribosome stability and mRNA decay (NMD3)
Outer membrane protein TolC (TolC) (PDB:1EK9)!!!Cu/Ag efflux pump CusA (CusA) (PDB:3K07)
Outer membrane receptor for ferrienterochelin and colicins (FepA) (PDB:2HDF) (PUBMED:16468998)
PAS domain (PAS) (PDB:2MWG)!!!DNA-binding transcriptional response regulator, NtrC family, contains REC, AAA-type ATPase, and a Fis-type DNA-binding domains (AtoC) (PDB:1ZY2)
PAS domain (PAS) (PDB:2MWG)!!!MHYT domain, NO-binding membrane sensor (MHYT)!!!Signal transduction histidine kinase regulating C4-dicarboxylate transport system (PDB:4GCZ)
PAS domain (PAS) (PDB:2MWG)!!!Signal transduction histidine kinase NarQ, nitrate/nitrite-specific (NarQ)
Pentose-5-phosphate-3-epimerase (Rpe) (PDB:1H1Y)
Peptide methionine sulfoxide reductase MsrA (MsrA) (PDB:1FF3)
Peptidyl-prolyl cis-trans isomerase (rotamase) - cyclophilin family (PpiB) (PDB:4DGD)
Peptidyl-prolyl cis-trans isomerase, FKBP type (SlpA) (PDB:2M2A)
Periplasmic protein Wza involved in polysaccharide export, contains SLBB domain of the beta-grasp fold (Wza) (PDB:2J58) (PUBMED:17250770)
Periplasmic serine protease, S1-C subfamily, contain C-terminal PDZ domain (DegQ) (PDB:2HGA) (PUBMED:29686141)!!!Aminopeptidase N, contains DUF3458 domain (PepN) (PDB:6ATK) (PUBMED:24123841)!!!Zn-dependent amino- or carboxypeptidase, M28 family (Iap) (PDB:1AMP)
Periplasmic serine protease, S1-C subfamily, contain C-terminal PDZ domain (DegQ) (PDB:2HGA) (PUBMED:29686141)!!!Outer membrane protein chaperone/metalloprotease BepA/YfgC, contains M48 and TPR domains (BepA) (PDB:6AIT) (PUBMED:24003122)
Periplasmic serine protease, S1-C subfamily, contain C-terminal PDZ domain (DegQ) (PDB:2HGA) (PUBMED:29686141)!!!Putative cell wall-binding domain (amidase enhancer), LytB superfamily (LytB) (PDB:5J6Q)
Periplasmic serine protease, S1-C subfamily, contain C-terminal PDZ domain (DegQ) (PDB:2HGA) (PUBMED:29686141)!!!Sulfite exporter TauE/SafE/YfcA and related permeases, UPF0721 family (TauE) (PUBMED:21183667;22797525)
Periplasmic subunit MlaC of the ABC-type intermembrane phospholipid transporter Mla (MlaC) (PDB:2QGU) (PUBMED:19383799)
Peroxiredoxin family protein (YrkE) (PDB:2QS7)
Phenylacetate-coenzyme A ligase PaaK, adenylate-forming domain family (PaaK) (PDB:2Y4O)
Phosphate transport regulator YkaA, distantly related to PhoU, UPF0111/DUF47 family (YkaA) (PDB:2IIU)
Phosphate uptake regulator PhoU (PhoU) (PDB:1T8B)
Phosphate/sulfate permease (PitA) (PUBMED:31358606)
Phosphatidylglycerophosphate synthase (PgsA) (PDB:4MND)!!!Choline kinase (PDB:4MND)
Phosphoaspartate phosphatase CheC, specific for CheY-P (CheC) (PDB:2F9Z)
Phosphoaspartate phosphatase CheC, specific for CheY-P (CheC) (PDB:2F9Z)!!!Flagellar motor switch/type III secretory pathway protein FliN (FliN) (PDB:1O9Y)
Phosphoglycerate mutase (BPG-independent), AlkP superfamily (GpmI) (PDB:1EJJ)
Phosphoglycolate phosphatase, HAD superfamily (Gph) (PDB:2NYV)
Phosphoheptose isomerase (GmhA) (PDB:1G76)
Phosphoribosyl 1,2-cyclic phosphate phosphodiesterase (PhnP) (PDB:6B9V)
Plasmid maintenance system antidote protein VapI, contains XRE-type HTH domain (VapI) (PDB:4MCT)
Plasmid maintenance system killer protein (HigB)
Poly-gamma-glutamate biosynthesis protein CapA/YwtB (capsule formation), metallophosphatase superfamily (CapA)
Polyferredoxin NapH (NapH) (PUBMED:27322068)!!!cAMP-binding domain of CRP or a regulatory subunit of cAMP-dependent protein kinases (Crp) (PDB:1FT9)!!!DNA-binding transcriptional response regulator, NtrC family, contains REC, AAA-type ATPase, and a Fis-type DNA-binding domains (AtoC) (PDB:1ZY2)
Polyisoprenoid-binding periplasmic protein YceI (YceI) (PDB:1WUB) (PUBMED:15741337;20236316)
Precorrin-6B methylase 2 (CobL) (PDB:1F38)!!!Predicted O-linked N-acetylglucosamine transferase, SPINDLY family (Spy) (PDB:2JLB)!!!Flp pilus assembly protein TadD, contains TPR repeats (TadD) (PDB:3WXX)
Predicted acetyltransferase, GNAT superfamily
Predicted antitoxin component of a toxin-antitoxin system, DUF433 family (PDB:2GA1)
Predicted antitoxin component YuzE of a toxin-antitoxin system, DUF2283 family (YuzE)
Predicted ATP-dependent endonuclease of the OLD family, contains P-loop ATPase and TOPRIM domains (YbjD)
Predicted carbamoyl transferase, NodU family (PDB:3VEN)
Predicted DNA binding protein, CopG/RHH family
Predicted endonuclease distantly related to archaeal Holliday junction resolvase, YraN/UPF0102 family (YraN) (PDB:3FOV)
Predicted exporter protein, RND superfamily (MMPL) (PDB:5KHN)
Predicted extracellular nuclease
Predicted flavoprotein YhiN (YhiN) (PDB:3V76)
Predicted glycosyl hydrolase, GH43/DUF377 family (PDB:1VKD)
Predicted hydrolase of the alpha/beta-hydrolase fold (YheT)
Predicted membrane GTPase TypA/BipA involved in stress response (TypA) (PDB:5A9V)
Predicted metal-binding membrane protein
Predicted naringenin-chalcone synthase (BH0617) (PDB:1BI5)
Predicted NTP pyrophosphohydrolase, NUDIX family
Predicted NTPase, NACHT family domain (NACHT)
Predicted nuclease of the RNAse H fold, HicB family (HicB)
Predicted nuclease, contains PIN domain, potential toxin-antitoxin system component (PUBMED:19493340)
Predicted nucleic acid-binding protein, contains PIN domain
Predicted nucleotidyltransferase
Predicted nucleotidyltransferase MJ0435 (MJ0435) (PDB:1WOT)
Predicted nucleotidyltransferase, MJ0604 family (MJ0604) (PDB:5YEP)
Predicted O-linked N-acetylglucosamine transferase, SPINDLY family (Spy) (PDB:2JLB)
Predicted oligopeptide transporter, OPT family (OPT)
Predicted oxidoreductase of the aldo/keto reductase family
Predicted periplasmic protein
Predicted phosphoesterase, related to the Icc protein (PDB:2YVT)
Predicted phosphoribosyltransferase
Predicted PurR-regulated permease PerM (PerM)
Predicted restriction endonuclease, HNH family (PDB:6GHC)
Predicted RNA binding protein YcfA, dsRBD-like fold, HicA-like mRNA interferase family (YcfA) (PDB:1WHZ) (PUBMED:16895922)
Predicted RNA methylase (PDB:6H2U)
Predicted RNase MK1237, contains PIN domain, UPF0278 family
Predicted transcriptional regulator, contains an HTH and PUA-like domains
Predicted transcriptional regulator, contains HTH domain (PDB:3LMM)
Predicted transcriptional regulator, contains ribbon-helix-helix (RHH_1) domain (PutA1) (PDB:6IYA)
Predicted Zn-dependent protease, minimal metalloprotease (MMP)-like domain (PDB:3E11)
Prophage maintenance system killer protein (Doc)!!!Uncharacterized protein RhuM, Salmonella virulence factor (RhuM)
Protein adenylyltransferase (AMPylase) SelO/YdiU (selenoprotein O) (SelO) (PDB:6EAC) (PUBMED:30270044)
Protein N-acetyltransferase, RimJ/RimL family (RimL) (PDB:1S7F)
Protein-tyrosine-phosphatase (Wzb) (PDB:4D74) (PUBMED:26641313)
Protoporphyrinogen oxidase HemY/PPOX (HemY) (PDB:3LOV)
Pterin-4a-carbinolamine dehydratase (PhhB) (PDB:1DCH)
Pyridoxal reductase PdxI or related oxidoreductase, aldo/keto reductase family (PdxI) (PDB:1LQA) (PUBMED:32253339)
Pyruvate kinase (PykF) (PDB:6QXL)
Pyruvate:ferredoxin oxidoreductase or related 2-oxoacid:ferredoxin oxidoreductase, alpha subunit (PorA) (PDB:5C4I)!!!Pyruvate:ferredoxin oxidoreductase or related 2-oxoacid:ferredoxin oxidoreductase, beta subunit (PorB) (PDB:1B0P)!!!Pyruvate:ferredoxin oxidoreductase or related 2-oxoacid:ferredoxin oxidoreductase, gamma subunit (PorG) (PDB:1B0P)!!!Ferredoxin (NapF) (PDB:6FAH)
Quinolinate synthase (NadA) (PDB:4HHE) (PUBMED:24498065)
Response regulator c-di-GMP phosphodiesterase, RpfG family, contains REC and HD-GYP domains (RpfG)
Response regulator c-di-GMP phosphodiesterase, RpfG family, contains REC and HD-GYP domains (RpfG)!!!Two-component response regulator, PleD family, consists of two REC domains and a diguanylate cyclase (GGDEF) domain (PleD) (PDB:1W25)
Restriction endonuclease S subunit (HsdS) (PDB:1YDX)
Retron-type reverse transcriptase (YkfC)
Ribosomal protein L19 (RplS) (PDB:1VS6) (PUBMED:27941785)
Ribosomal protein L32 (RpmF) (PDB:1VS6) (PUBMED:17114934)
Ribosomal protein L33 (RpmG) (PDB:1VS6)
Ribosomal protein RSM22 (predicted mitochondrial rRNA methylase) (Rsm22)
Ribosomal protein S1 (RpsA) (PDB:4NNH)
Ribosomal protein S18 acetylase RimI and related acetyltransferases (RimI) (PDB:1GHE)
Rod binding protein domain (FlgJ1)
SAM-dependent methyltransferase, MidA family (MidA) (PDB:1ZKD)
Serine protease, subtilase family
Serine/threonine protein kinase (SPS1) (PDB:6G4J)
Serine/threonine-protein kinase RIO1 (RIO1) (PDB:4OTP)
Seryl-tRNA synthetase (SerS) (PDB:1SER)
Sialic acid synthase SpsE, contains C-terminal SAF domain (SpsE) (PDB:1VLI)
Signal transduction histidine kinase (BaeS) (PDB:1JOY)!!!CheY-like REC (receiver) domain, includes chemotaxis protein CheY and sporulation regulator Spo0F (CheY) (PDB:6QRJ)!!!PAS domain (PAS) (PDB:2MWG)!!!GAF domain (GAF)
Signal transduction histidine kinase (BaeS) (PDB:1JOY)!!!DNA-binding response regulator, OmpR family, contains REC and winged-helix (wHTH) domain (OmpR) (PDB:1XHF)!!!CheY-like REC (receiver) domain, includes chemotaxis protein CheY and sporulation regulator Spo0F (CheY) (PDB:6QRJ)!!!Methyl-accepting chemotaxis protein (MCP) (Tar) (PDB:1QU7)!!!GAF domain (GAF)
Signal transduction histidine kinase (BaeS) (PDB:1JOY)!!!DNA-binding response regulator, OmpR family, contains REC and winged-helix (wHTH) domain (OmpR) (PDB:1XHF)!!!CheY-like REC (receiver) domain, includes chemotaxis protein CheY and sporulation regulator Spo0F (CheY) (PDB:6QRJ)!!!HPt (histidine-containing phosphotransfer) domain (HPtr) (PDB:3IQT)!!!HAMP domain (HAMP)
Signal transduction histidine kinase (BaeS) (PDB:1JOY)!!!HPt (histidine-containing phosphotransfer) domain (HPtr) (PDB:3IQT)!!!PAS domain (PAS) (PDB:2MWG)!!!GAF domain (GAF)!!!Two-component response regulator, PleD family, consists of two REC domains and a diguanylate cyclase (GGDEF) domain (PleD) (PDB:1W25)
Signal transduction histidine kinase (BaeS) (PDB:1JOY)!!!PAS domain (PAS) (PDB:2MWG)!!!FhlA-type transcriptional regulator, contains GAF, AAA-type ATPase, and DNA-binding Fis domains (FhlA)!!!Two-component response regulator, PleD family, consists of two REC domains and a diguanylate cyclase (GGDEF) domain (PleD) (PDB:1W25)
Signal transduction histidine kinase (BaeS) (PDB:1JOY)!!!Signal transduction histidine kinase NarQ, nitrate/nitrite-specific (NarQ)
Signal transduction histidine kinase ComP (ComP) (PDB:4GT8)
Signal transduction histidine kinase NtrY involved in nitrogen fixation and metabolism regulation (NtrY)
SirA-like two-layered alpha/beta sandwich domain, DUF2249 family
Spore coat polysaccharide biosynthesis protein SpsF, cytidylyltransferase family (SpsF)
Spore maturation protein CgeB
Sporulation sensor histidine kinase A (Stage II sporulation protein SpoIIF/SpoIIJ) (KinA) (PUBMED:2104615;2509430)
sRNA-binding carbon storage regulator CsrA (CsrA) (PDB:1T3O)
Sterol desaturase/sphingolipid hydroxylase, fatty acid hydroxylase superfamily (ERG3) (PDB:4ZR0)
Succinate dehydrogenase, hydrophobic anchor subunit (SdhD) (PDB:2WS3)
Sugar phosphate permease (UhpC) (PDB:1PW4)
Sugar transferase involved in LPS biosynthesis (colanic, teichoic acid) (WcaJ) (PDB:5W7L)
Sulfate permease or related transporter, MFS superfamily (SUL1) (PDB:3NY7)
Superfamily I DNA and RNA helicases
Superfamily I DNA and/or RNA helicase (DNA2) (PDB:2GJK)
Superfamily II DNA and RNA helicase (SrmB) (PDB:3RRM)
Tellurite resistance protein TehA and related permeases (TehA) (PDB:3M71)
Tellurite resistance protein TerB (TerB2) (PDB:2JXU) (PUBMED:23044854)
Tetrahydrodipicolinate N-succinyltransferase (DapD) (PDB:3BXY)
Tetratricopeptide (TPR) repeat (TPR) (PDB:3AS4)!!!ADP-heptose:LPS heptosyltransferase (RfaF) (PDB:1PSW)
Tetratricopeptide (TPR) repeat (TPR) (PDB:3AS4)!!!Flp pilus assembly protein TadD, contains TPR repeats (TadD) (PDB:3WXX)
Tetratricopeptide (TPR) repeat (TPR) (PDB:3AS4)!!!O-antigen ligase (RfaL)
Thioredoxin reductase (TrxB) (PDB:3FBS)
Thioredoxin-related protein SoxW (SoxW) (PDB:4FYB)
Thymidine phosphorylase (DeoA) (PDB:1AZY)
Thymidylate kinase (Tmk) (PDB:3LV8)!!!Nucleoside-triphosphatase THEP1 (THEP1) (PDB:1YE8)
Toxin component of the Txe-Axe toxin-antitoxin module, Txe/YoeB family (PDB:2A6Q)
Trans-aconitate methyltransferase (Tam) (PDB:2P35)
Transcription elongation factor, GreA/GreB family (GreA) (PDB:1GRJ)
Transcriptional accessory protein Tex/SPT6 (Tex) (PDB:2OCE)
Transcriptional regulator, contains XRE-family HTH domain (HipB) (PDB:1ADR)
Transketolase (TktA) (PDB:1AY0)
Transmembrane transcriptional regulator RsiW (anti-sigma-W factor) (RsiW)
Transposase and inactivated derivatives (PUBMED:22399070)
Transposase InsO and inactivated derivatives (Tra5)
Trehalose-6-phosphate synthase, GT20 family (OtsA) (PDB:1UQT) (PUBMED:28830929)!!!Trehalose-6-phosphate phosphatase (OtsB) (PDB:1U02)
Trk/Ktr K+ transport system regulatory component TrkA/KtrA/KtrC, RCK domain (TrkA) (PDB:4XTT) (PUBMED:23815639;25957408;31868587;32095817)!!!Predicted Kef-type K+ transport protein, K+/H+ antiporter domain (RosB)
tRNA 5-hydroxyU34 O-methylase TrmR/YrrM (TrmR) (PDB:1H1D) (PUBMED:29982645)
tRNA G37 N-methylase Trm5 (Trm5) (PDB:2YX1)
Tryptophanase (TnaA) (PDB:1AX4)
Two-component response regulator, PleD family, consists of two REC domains and a diguanylate cyclase (GGDEF) domain (PleD) (PDB:1W25)
Two-component response regulator, YesN/AraC family, consists of REC and AraC-type DNA-binding domains (YesN)
Type I restriction-modification system, DNA methylase subunit (HsdM) (PDB:2AR0) (PUBMED:26872910)
Type I site-specific restriction-modification system, R (restriction) subunit and related helicases ... (PDB:2W00)
Type II secretory pathway ATPase component GspA/ExeA/MshM (ExeA) (PUBMED:21378198)
Type II secretory pathway component GspD/PulD (secretin) (PulD) (PDB:5TCQ)!!!Cytochrome c-type biogenesis protein CcmH/NrfG (NrfG)
Type III restriction endonuclease (ResIII)
Type IV pilus assembly protein PilW (PilW)
Type IV pilus assembly protein, ATPase PilM (PilM) (PDB:2YCH)
Tyrosine-protein phosphatase YwqE (YwqE) (PDB:3QY6)
Ubiquinone/menaquinone biosynthesis C-methylase UbiE/MenG (UbiE) (PDB:4OBW)!!!RNA methyltransferase activator Trm112/YbaR (Trm112) (PDB:2KPI) (PUBMED:27986851;30010922)
UDP-glucose 4-epimerase (GalE) (PDB:1A9Y)
UDP-N-acetylglucosamine pyrophosphorylase (QRI1) (PDB:1JV1)
Uncharacterized conserved protein
Uncharacterized conserved protein (PUBMED:16737961)
Uncharacterized conserved protein AsmA involved in outer membrane biogenesis (AsmA)
Uncharacterized conserved protein TM0948, MoaA-related, radical SAM superfamily (TM0948)
Uncharacterized conserved protein YabE, contains G5 and tandem DUF348 domains (YabE) (PDB:5E27)!!!3D (Asp-Asp-Asp) domain, usually in lytic transglycosylases (PDB:4WLK) (PUBMED:16139297)
Uncharacterized conserved protein YbaP, TraB family (TraB)
Uncharacterized conserved protein YdbL, DUF1318 family (YdbL)
Uncharacterized conserved protein YfiM, DUF2279 family (yfiM)
Uncharacterized conserved protein YjbI, contains pentapeptide repeats (YjbI) (PDB:2BM4)
Uncharacterized conserved protein YprB, contains RNaseH-like and TPR domains (YprB)
Uncharacterized conserved protein YqeY, may have tRNA amino acid amidase activity (YqeY) (PDB:1NG6)
Uncharacterized conserved protein YqgC, DUF456 family (YqgC)
Uncharacterized conserved protein YurZ, alkylhydroperoxidase/carboxymuconolactone decarboxylase family (YurZ) (PDB:3BEY)
Uncharacterized conserved protein YwbE, DUF2196 family (YwbE)
Uncharacterized conserved protein, contains a von Willebrand factor type A (vWA) domain (ViaA)
Uncharacterized conserved protein, contains DUF2130 domain
Uncharacterized conserved protein, contains PIN-related Mut7-C RNAse domain (Mut7-C)
Uncharacterized conserved protein, DUF1326 domain
Uncharacterized conserved protein, DUF2290 domain
Uncharacterized conserved protein, DUF4415 family
Uncharacterized conserved protein, DUF497 family (PDB:3U97)
Uncharacterized conserved protein, DUF763 domain
Uncharacterized HEPN domain protein YutE, UPF0331/DUF86 family (YutE) (PDB:1YLM) (PUBMED:26112399)
Uncharacterized inner membrane protein YnfA, drug/metabolite transporter superfamily (YnfA) (PUBMED:25560019)
Uncharacterized membrane permease YidK, sodium:solute symporter family (YidK) (PDB:2XQ2)
Uncharacterized membrane protein YdjX, related to fungal oxalate transporter, TVP38/TMEM64 family (TVP38) (PUBMED:20889782)!!!Rhodanese-related sulfurtransferase (PspE) (PDB:1TQ1)
Uncharacterized membrane protein YgcG, contains a TPM-fold domain (YgcG) (PDB:2KW7)
Uncharacterized membrane protein YphA, DoxX/SURF4 family (DoxX)
Uncharacterized membrane protein, BrkB/YihY/UPF0761 family (not an RNase) (BrkB)
Uncharacterized membrane protein, DsbD domain (DsbD) (PUBMED:17768248)
Uncharacterized MnhB-related membrane protein (PDB:6CFW)!!!Multisubunit Na+/H+ antiporter, MnhB subunit (MnhB)
Uncharacterized OB-fold protein, contains Zn-ribbon domain (PDB:3IRB)
Uncharacterized phage-associated protein, contains DUF4065 domain (GepA)
Uncharacterized protein with cyclophilin fold, contains DUF369 domain (PDB:2KA0)
Uncharacterized protein YkgJ, contains CxxCxxCC motif (YkgJ)
Uncharacterized protein, contains predicted SAM-dependent methyltransferase domain (PDB:4PIM)
Uncharacterized protein, DUF1786 family, actin-like ATPase superfamily (AF0413)
Undecaprenyl pyrophosphate phosphatase (UppP) (PDB:5OON)
Urease accessory protein UreE (UreE) (PDB:1EAR)
Urease accessory protein UreF (UreF) (PDB:3SF5)
Urease accessory protein UreH (UreH) (PDB:3SF5)
Urease alpha subunit (UreC) (PDB:5A6T)
Urease beta subunit (UreB)
Urease gamma subunit (UreA) (PDB:1A5K)
VanZ-like family protein (function unknown) (VanZ)
VapC family ribonuclease, toxin component of the VapBC toxin-antitoxin module, contains PIN domain (VapC) (PUBMED:30169502)
Very-short-patch-repair endonuclease (YcjD) (PDB:3HRL)
Wobble nucleotide-excising tRNase (RloC) (PUBMED:18681940)
Xanthine/guanine/uracil/vitamin C permease GhxP/GhxQ, nucleobase:cation symporter 2 ( NCS2) family (NCS2) (PUBMED:24169576;24214977)
Zn-dependent peptidase ImmA, M78 family (ImmA) (PDB:3DTE)!!!Antitoxin component HigA of the HigAB toxin-antitoxin module, contains an N-terminal HTH domain (HigA)

## Sheet: Gene_unique_in_B._amoris
Gene clusters
2,4-dienoyl-CoA reductase or related NADH-dependent reductase, Old Yellow Enzyme (OYE) family (FadH) (PDB:1BWK)
3',5'-cyclic AMP phosphodiesterase CpdA (CpdA) (PDB:2ZO9)
5-methylthioribulose/5-deoxyribulose/Fuculose 1-phosphate aldolase (methionine salvage, sugar degradation) (AraD) (PDB:1FUA) (PUBMED:31950558)
ABC-type amino acid transport/signal transduction system, periplasmic component/domain (HisJ) (PDB:1GGG)
ABC-type antimicrobial peptide transport system, permease component (SalY)
ABC-type dipeptide/oligopeptide/nickel transport system, ATPase component (DppD) (PDB:4FWI)
ABC-type dipeptide/oligopeptide/nickel transport system, permease component (DppB)
ABC-type dipeptide/oligopeptide/nickel transport system, permease component (DppC)
ABC-type Fe3+/spermidine/putrescine transport systems, ATPase component (PotA) (PDB:1Z47)
ABC-type glycerol-3-phosphate transport system, periplasmic component (UgpB) (PDB:2Z8D)
ABC-type glycerol-3-phosphate transport system, permease component (UgpE) (PDB:1VR4)
ABC-type molybdate transport system, ATPase component ModC (ModC)
ABC-type molybdate transport system, periplasmic Mo-binding protein ModA (ModA) (PDB:1AMF)
ABC-type molybdate transport system, permease component ModB (ModB)
ABC-type oligopeptide transport system, periplasmic component (OppA) (PDB:1B05)
ABC-type sugar transport system, permease component (UgpA) (PDB:3FH6)
Activator of 2-hydroxyglutaryl-CoA dehydratase (HSP70-class ATPase domain) (YjiL) (PDB:1HUX)
Acyl-homoserine lactone (AHL) acylase PvdQ (PvdQ) (PDB:4HST)
Alkaline phosphatase (PhoA) (PDB:1AJA)
Alkyl hydroperoxide reductase subunit AhpF (AhpF) (PDB:4YKG)
Aminopeptidase N, contains DUF3458 domain (PepN) (PDB:6ATK) (PUBMED:24123841)
Ammonia channel protein AmtB (AmtB) (PDB:1U77)!!!Beta-xylosidase (XynB2) (PDB:1Y7B)
Archaeal fructose 1,6-bisphosphatase (FbpA) (PDB:1UMG)
Archaeal/vacuolar-type H+-ATPase subunit E/Vma4 (NtpE) (PDB:2DM9)
Bacteriophytochrome (light-regulated signal transduction histidine kinase) (PDB:2VEA)!!!Extracytoplasmic sensor domain CHASE3 (specificity unknown) (CHASE3) (PDB:3VA9)
Beta-phosphoglucomutase, HAD superfamily (YcjU) (PDB:3E58) (PUBMED:29684280)!!!Kojibiose phosphorylase YcjT (ATH1) (PDB:1H54) (PUBMED:29684280)!!!Trehalose-6-phosphate phosphatase (OtsB) (PDB:1U02)
BioD-like N-terminal domain of phosphotransacetylase (PtaN) (PDB:2IOJ)
Cation-transporting P-type ATPase (ZntA) (PDB:4BBJ)!!!Copper chaperone CopZ (CopZ) (PDB:1AFI)!!!Heavy metal-bindng TRASH/YHS domain, predicted Cu/Ag metallochaperone (YHS)
Cbb3-type cytochrome oxidase, cytochrome c subunit FixO (CcoO) (PDB:3MK7)
Cell division protein ZapB, interacts with FtsZ (ZapB) (PDB:2JEE)
Cell division septal protein FtsQ (FtsQ) (PDB:1YR1)
Chagasin-like inhibitor of cysteine peptidase, I42 family (ICP) (PUBMED:12142451;17561110)
CheY-like REC (receiver) domain, includes chemotaxis protein CheY and sporulation regulator Spo0F (CheY) (PDB:6QRJ)!!!GGDEF domain, diguanylate cyclase (c-di-GMP synthetase) or its enzymatically inactive variants (GGDEF) (PDB:6D9M)!!!EAL domain, c-di-GMP-specific phosphodiesterase class I (or its enzymatically inactive variant) (EAL) (PDB:2BAS)!!!PAS domain (PAS) (PDB:2MWG)
Chitodextrinase (PDB:1WVU)
Chitooligosaccharide deacetylase ChbG, YdjC/CelG family (ChbG) (PDB:2I5I) (PUBMED:18177738;22797760)
Cu/Ag efflux pump CusA (CusA) (PDB:3K07)
Cyclic di-GMP metabolism protein, combines GGDEF and EAL domains with a 6TM membrane domain
D-aminoacyl-tRNA deacylase (Dtd) (PDB:1J7G) (PUBMED:10918062;16902403;24302572)
Deoxycytidylate deaminase (ComEB) (PDB:2HVV) (PUBMED:25746996;31954084)
Deoxyhypusine synthase (DYS1) (PDB:1DHS)
Dihydroxyacetone kinase (DAK1) (PDB:1UN8)
Dipeptidyl aminopeptidase/acylaminoacyl peptidase (DAP2) (PDB:2JBW)
DNA anti-recombination protein (rearrangement mutator) RmuC (RmuC)
DNA mismatch repair protein MutH (MutH) (PDB:1AZO)
DNA modification methylase (YhdJ) (PDB:1BOO)
DNA repair exonuclease SbcCD ATPase subunit (SbcC) (PDB:3QKR)
DNA repair exonuclease SbcCD nuclease subunit (SbcD) (PDB:6S85)
DNA-binding protein, AcrR family, includes nucleoid occlusion protein SlmA (AcrR) (PDB:2QOP)
DNA-binding transcriptional regulator ModE (molybdenum-dependent) (ModE) (PDB:1B9M) (PUBMED:19779461)
DNA-binding transcriptional regulator, LacI/PurR family (PurR) (PDB:1BDH)!!!GGDEF domain, diguanylate cyclase (c-di-GMP synthetase) or its enzymatically inactive variants (GGDEF) (PDB:6D9M)!!!GAF domain (GAF)!!!HD-GYP domain, c-di-GMP phosphodiesterase class II (or its inactivated variant) (HDGYP) (PDB:5Z7C) (PUBMED:23475961)
DNA-binding transcriptional regulator, MerR family (SoxR) (PDB:2VZ4)
DNAse/DNA nickase specific for phosphorothioated or glycosylated phage DNA, GmrSD/DndB/SspE family, contains DUF262 and HNH nuclease domains (GmrSD) (PDB:6JIV) (PUBMED:17188297;32251370)
Endonuclease, HJR/Mrr/RecB family
Epoxyqueuosine reductase QueG (queuosine biosynthesis) (QueG) (PDB:5D08) (PUBMED:2150253)
Fe-S cluster-containing oxidoreductase, includes glycolate oxidase subunit GlcF (GlpC)!!!Nitrate reductase gamma subunit (NarI) (PDB:1Y5L)
Fluoride ion exporter CrcB/FEX, affects chromosome condensation (CrcB) (PDB:5A40)
Formate hydrogenlyase subunit 6/NADH:ubiquinone oxidoreductase 23 kD subunit (chain I) (NuoI) (PDB:1B0P)!!!NADH:ubiquinone oxidoreductase, NADH-binding 51 kD subunit (chain F) (NuoF) (PDB:2FUG)!!!2Fe-2S ferredoxin (PDB:1M2D) (PUBMED:24421039)
Gamma-glutamyl-gamma-aminobutyrate hydrolase PuuD (putrescine degradation), contains GATase1-like domain (PuuD) (PDB:1L9X)
GGDEF domain, diguanylate cyclase (c-di-GMP synthetase) or its enzymatically inactive variants (GGDEF) (PDB:6D9M)!!!GAF domain (GAF)
GGDEF domain, diguanylate cyclase (c-di-GMP synthetase) or its enzymatically inactive variants (GGDEF) (PDB:6D9M)!!!PAS domain (PAS) (PDB:2MWG)!!!GAF domain (GAF)!!!HD-GYP domain, c-di-GMP phosphodiesterase class II (or its inactivated variant) (HDGYP) (PDB:5Z7C) (PUBMED:23475961)
GGDEF domain, diguanylate cyclase (c-di-GMP synthetase) or its enzymatically inactive variants (GGDEF) (PDB:6D9M)!!!PAS domain (PAS) (PDB:2MWG)!!!HD-GYP domain, c-di-GMP phosphodiesterase class II (or its inactivated variant) (HDGYP) (PDB:5Z7C) (PUBMED:23475961)!!!Extracytoplasmic sensor domain CHASE3 (specificity unknown) (CHASE3) (PDB:3VA9)
Glutamate or tyrosine decarboxylase or a related PLP-dependent protein (GadA) (PDB:1XEY)
Glutamine synthetase adenylyltransferase (GlnE1) (PDB:1V4A)
Glycosyltransferase involved in cell wall bisynthesis (RfaB) (PDB:2IV7)!!!ADP-heptose:LPS heptosyltransferase (RfaF) (PDB:1PSW)!!!Glycosyltransferase, GT2 family (WcaE) (PDB:2Z86)!!!2-polyprenyl-3-methyl-5-hydroxy-6-metoxy-1,4-benzoquinol methylase (UbiG) (PDB:1BHJ)
HEPN domain protein, predicted toxin of MNT-HEPN system (HEPN) (PDB:1O3U) (PUBMED:26112399)
Histidinol phosphatase or related hydrolase of the PHP family (HIS2) (PDB:1M65)!!!DNA polymerase/3'-5' exonuclease PolX (PolX) (PDB:1BPB)
Histidinol phosphatase/D-glycero-mannoheptose bisphosphatephosphatase, HAD superfamily (HisB1/GmhB) (PDB:2GMW) (PUBMED:20050615;20050614)
Hydrogenase maturation factor HybG, HypC/HupF family (HypC) (PDB:2OT2)
Hydrogenase maturation factor HypA/HybF, metallochaperone involved in Ni insertion (HybF) (PDB:3A43) (PUBMED:16817932)
Hydrogenase maturation factor HypD (HypD) (PDB:2Z1D)
Hydrogenase maturation factor HypF (carbamoyltransferase) (HypF) (PDB:3TSP)
K+/H+ antiporter KhtSTU, c-di-AMP-binding regulatory subunit KhtT, contains RCK_C (TrkA_C) domain (KhtT) (PDB:4J90) (PUBMED:24330391;31061098)
Lactate dehydrogenase or related 2-hydroxyacid dehydrogenase (LdhA) (PDB:1DXY)
Mannose-6-phosphate isomerase, class I (ManA) (PDB:1PMI)
Mannose-6-phosphate isomerase, cupin superfamily (ManC) (PDB:1IPJ)
Membrane-anchored protein YidD, putatitve component of membrane protein insertase Oxa1/YidC/SpoIIIJ (YidD)
Methyl-accepting chemotaxis protein (MCP) (Tar) (PDB:1QU7)!!!PAS domain (PAS) (PDB:2MWG)!!!Signal transduction histidine kinase regulating C4-dicarboxylate transport system (PDB:4GCZ)
Mn2+ or Fe2+ transporter, NRAMP family (MntH) (PDB:5KTE)
Molybdopterin-guanine dinucleotide biosynthesis protein A (MobA) (PDB:1E5K) (PUBMED:32239579)!!!Molybdopterin-guanine dinucleotide biosynthesis protein (MobB) (PDB:1NP6) (PUBMED:32239579)
Multidrug transporter EmrE and related cation transporters (EmrE) (PDB:2I68)
Murein DD-endopeptidase MepM and murein hydrolase activator NlpD, contains LysM domain (NlpD) (PDB:2GU1)
Na+-translocating ferredoxin:NAD+ oxidoreductase RNF, RnfE subunit (RnfE)
Na+-translocating ferredoxin:NAD+ oxidoreductase RNF, RnfA subunit (RnfA)
Na+-translocating ferredoxin:NAD+ oxidoreductase RNF, RnfG subunit (RnfG)
NAD(P)-dependent dehydrogenase, short-chain alcohol dehydrogenase family (FabG) (PDB:6L1H)!!!Acyl-CoA dehydratase PaaZ (MaoC) (PDB:5ZY8)!!!Putative sterol carrier protein, contains SCP2 domain (SCP2)
NADH dehydrogenase/NADH:ubiquinone oxidoreductase 75 kD subunit (chain G) (NuoG) (PDB:1C4A)
NADH:ubiquinone oxidoreductase 27 kD subunit (chain C) (NuoC)
NADH:ubiquinone oxidoreductase 49 kD subunit (chain D) (NuoD) (PDB:2FUG)
NADH:ubiquinone oxidoreductase subunit 1 (chain H) (NuoH) (PDB:6HUM)
NADH:ubiquinone oxidoreductase, NADH-binding 51 kD subunit (chain F) (NuoF) (PDB:2FUG)
NADPH-dependent glutamate synthase beta chain or related oxidoreductase (GltD) (PDB:1H7X)!!!Ferredoxin (NapF) (PDB:6FAH)
NADPH-dependent glutamate synthase beta chain or related oxidoreductase (GltD) (PDB:1H7X)!!!Heterodisulfide reductase, subunit A (polyferredoxin) (HdrA) (PDB:5ODC)
NADPH-dependent glutamate synthase beta chain or related oxidoreductase (GltD) (PDB:1H7X)!!!Predicted molibdopterin-dependent oxidoreductase YjgC (YjgC) (PDB:1AA6)
Ni,Fe-hydrogenase I cytochrome b subunit (HyaC) (PDB:4GD3)
Ni,Fe-hydrogenase I large subunit (HyaB) (PDB:6FPI) (PUBMED:25905665)
Ni,Fe-hydrogenase I small subunit (HyaA) (PDB:6FPI)
Ni,Fe-hydrogenase maturation factor (HyaD) (PDB:1CFZ) (PUBMED:15294295)
Nitrate/nitrite transporter NarK (NarK) (PDB:4JR9)
Nucleoside-triphosphatase THEP1 (THEP1) (PDB:1YE8)
Opacity protein LomR and related surface antigens (LomR) (PDB:1Q9F)
Outer membrane protein chaperone/metalloprotease BepA/YfgC, contains M48 and TPR domains (BepA) (PDB:6AIT) (PUBMED:24003122)
PAS domain (PAS) (PDB:2MWG)!!!Response regulator c-di-GMP phosphodiesterase, RpfG family, contains REC and HD-GYP domains (RpfG)
PAS domain (PAS) (PDB:2MWG)!!!Two-component sensor histidine kinase, HisKA and HATPase domains (PDB:4R39)!!!Signal transduction histidine kinase regulating C4-dicarboxylate transport system (PDB:4GCZ)
Penicillin V acylase or related amidase, Ntn superfamily (YxeI) (PDB:2BJF)
Periplasmic serine protease, S1-C subfamily, contain C-terminal PDZ domain (DegQ) (PDB:2HGA) (PUBMED:29686141)!!!Zn-dependent amino- or carboxypeptidase, M28 family (Iap) (PDB:1AMP)
Permease subunit MlaE of the ABC-type intermembrane phospholipid transporter Mla (MlaE) (PDB:6IC4)!!!Binding protein subunit MlaB of the ABC-type intermembrane phospholipid transporter Mla, contains STAS domain (MlaB)
Phage head maturation protease
Phage portal protein BeeE (BeeE)
Phage repressor protein C, contains Cro/C1-type HTH and peptisase s24 domains
Phage tail tape-measure protein, controls tail length (HI1514)!!!Phage-related minor tail protein
Phage terminase large subunit!!!Uncharacterized conserved protein (PUBMED:23071111)
Phage terminase-like protein, large subunit, contains N-terminal HTH domain (YmfN)
Phage-related minor tail protein
Phage-related protein, predicted endonuclease
Phage-related protein, tail protein J
Phosphate uptake regulator PhoU (PhoU) (PDB:1T8B)!!!Phosphate transport regulator YkaA, distantly related to PhoU, UPF0111/DUF47 family (YkaA) (PDB:2IIU)
Phosphatidylglycerol kinase, diacylglycerol kinase family (LCB5) (PDB:2BON) (PUBMED:17351295)
Phosphosulfolactate phosphohydrolase or related enzyme (ComB) (PDB:1VR0)
PII-like signaling protein (PDB:1O51)
Predicted amidohydrolase YtcJ (YtcJ) (PDB:3ICJ)
Predicted O-linked N-acetylglucosamine transferase, SPINDLY family (Spy) (PDB:2JLB)!!!Predicted SAM-depedendent methyltransferase
Predicted phage phi-C31 gp36 major capsid-like protein (gp36)
Predicted RNA-binding protein, contains EVE domain (EVE) (PDB:1ZCE) (PUBMED:32652237)
Predicted type IV restriction endonuclease
Pyruvate kinase (PykF) (PDB:6QXL)!!!Phosphohistidine swiveling domain of PEP-utilizing enzymes (PykA2) (PDB:2E28)
Pyruvate:ferredoxin oxidoreductase or related 2-oxoacid:ferredoxin oxidoreductase, alpha subunit (PorA) (PDB:5C4I)!!!Pyruvate:ferredoxin oxidoreductase or related 2-oxoacid:ferredoxin oxidoreductase, gamma subunit (PorG) (PDB:1B0P)
Pyruvate:ferredoxin oxidoreductase or related 2-oxoacid:ferredoxin oxidoreductase, delta subunit (PorD) (PDB:5C4I)!!!Na+-translocating ferredoxin:NAD+ oxidoreductase RNF, RnfB subunit (RnfB) (PUBMED:24045950)
Rad3-related DNA helicase DinG (DinG) (PDB:5H8W)
Ribose/xylose/arabinose/galactoside ABC-type transport system, permease component (AraH)
Ribosome association toxin PasT (RatA) of the RatAB toxin-antitoxin module (PasT) (PDB:1T17) (PUBMED:21323758)
Ribosome biogenesis GTPase RsgA (RsgA) (PDB:1T9H)
RNA methyltransferase activator Trm112/YbaR (Trm112) (PDB:2KPI) (PUBMED:27986851;30010922)
Secreted protein containing bacterial Ig-like domain and vWFA domain (YfbK)
Selenocysteine-specific translation elongation factor SelB (SelB) (PDB:4ZU9)
Selenophosphate synthase (SelD) (PDB:2YYE)
Serine protease, subtilisin family (AprE) (PDB:1SCJ)
Seryl-tRNA(Sec) selenium transferase (SelA) (PDB:3W1J)
Signal transduction histidine kinase (BaeS) (PDB:1JOY)!!!HAMP domain (HAMP)
Signal transduction histidine kinase (BaeS) (PDB:1JOY)!!!HAMP domain (HAMP)!!!Two-component response regulator, PleD family, consists of two REC domains and a diguanylate cyclase (GGDEF) domain (PleD) (PDB:1W25)
Signal transduction histidine kinase NarQ, nitrate/nitrite-specific (NarQ)!!!Signal transduction histidine kinase regulating C4-dicarboxylate transport system (PDB:4GCZ)
Sirohydrochlorin ferrochelatase (SirB) (PDB:1TJN)
Site-specific DNA recombinase SpoIVCA/DNA invertase PinE (SpoIVCA) (PDB:1GDT)
Sphingosine uptake channel SphA-related outer membrane channel (SphA) (PDB:4RL8) (PUBMED:26149193)
Superfamily I DNA and/or RNA helicase (DNA2) (PDB:2GJK)!!!GTPase of the G3E family (not a periplasmic protein kinase) (ArgK) (PDB:2QM7) (PUBMED:18950999)!!!Very-short-patch-repair endonuclease (YcjD) (PDB:3HRL)
Superfamily I DNA and/or RNA helicase (DNA2) (PDB:2GJK)!!!Very-short-patch-repair endonuclease (YcjD) (PDB:3HRL)
Thiamine monophosphate synthase (ThiE) (PDB:1G4T) (PUBMED:19060138)!!!Sulfur carrier protein ThiS (thiamine biosynthesis) (ThiS) (PDB:1F0Z)
Thiol-disulfide isomerase or thioredoxin (TrxA) (PDB:1XFL)
Thiol-disulfide isomerase or thioredoxin (TrxA) (PDB:1XFL)!!!DNA-binding beta-propeller fold protein YncE (YncE) (PDB:3VGZ) (PUBMED:22120742;28628661)
Thioredoxin reductase (TrxB) (PDB:3FBS)!!!2,4-dienoyl-CoA reductase or related NADH-dependent reductase, Old Yellow Enzyme (OYE) family (FadH) (PDB:1BWK)
Thiosulfate dehydrogenase TsdA, contains C-terminal cytochrome c domain (TsdA) (PUBMED:32457501)
TPP-dependent 2-oxoacid decarboxylase, includes indolepyruvate decarboxylase (PDC1) (PDB:1PYD)
Transglutaminase-like enzyme, putative cysteine protease (YebA) (PDB:3ISR)
Transposase and inactivated derivatives, IS30 family (Tra8)
Trehalose-6-phosphate synthase, GT20 family (OtsA) (PDB:1UQT) (PUBMED:28830929)
Triacylglycerol esterase/lipase EstA, alpha/beta hydrolase fold (EstA) (PDB:1I6W)
tRNA A-37 threonylcarbamoyl transferase component Bud32 (Bud32) (PDB:2VWB)
Type II secretory pathway ATPase component GspA/ExeA/MshM (ExeA) (PUBMED:21378198)!!!Peptidoglycan-binding (PGRP) domain of peptidoglycan hydrolases (PGRP) (PDB:4FET)
Type II secretory pathway component GspD/PulD (secretin) (PulD) (PDB:5TCQ)
Type II secretory pathway, component PulK (PulK) (PDB:5VTM)
Type IV pilus assembly protein FimT (FimT) (PUBMED:17322192;28771515)
Type IV pilus assembly protein PilF/PilW (PilF) (PDB:2VQ2) (PUBMED:16403447)
Uncharacterized Ca-binding beta-propeller protein YjiK (YjiK) (PDB:3QQZ)
Uncharacterized conserved protein (PDB:2P3Y)
Uncharacterized conserved protein YbbK, DUF523 family (YbbK)
Uncharacterized conserved protein YeaO, DUF488 family (YeaO)
Uncharacterized conserved protein YecA, UPF0149 family, contains C-terminal Zn-binding SEC-C motif (YecA)
Uncharacterized conserved protein, contains ferredoxin domain
Uncharacterized conserved protein, contains restriction enzyme R protein N terminal (HSDR_N) domain
Uncharacterized conserved protein, DUF2325 domain
Uncharacterized membrane protein (PUBMED:15623504)
Uncharacterized protein STM3548, contains class I glutamine amidotransferase domain (PDB:2GK3) (PUBMED:17968677)
UTP-glucose-1-phosphate uridylyltransferase (GalU) (PDB:2E3D)
UTP:GlnB (protein PII) uridylyltransferase (GlnD)
